# Supplementary material for: Comparative Transcriptome Analysis of Pinus densiflora Following Inoculation with Pathogenic (Bursaphelenchus xylophilus) or Non-pathogenic Nematodes (B. thailandae)
Source: Sci Rep. 2019 Aug 21;9:12180. doi: 10.1038/s41598-019-48660-w (PMC6704138; doi:10.1038/s41598-019-48660-w)
Supplement: Supplementary file 2 — Dataset 1 [file 41598_2019_48660_MOESM2_ESM.zip]

Archive with 1 entries (1 files):
- Trinity.fasta
