# Supplementary material for: Comparative Transcriptome Analysis of Pinus densiflora Following Inoculation with Pathogenic (Bursaphelenchus xylophilus) or Non-pathogenic Nematodes (B. thailandae)
Source: Sci Rep. 2019 Aug 21;9:12180. doi: 10.1038/s41598-019-48660-w (PMC6704138; doi:10.1038/s41598-019-48660-w)
Supplement: Supplementary file 3 — Dataset 2 [file 41598_2019_48660_MOESM3_ESM.xlsx]

## Sheet: Annotation
qseqid	sseqid	pident	length	mismatch	gapopen	qstart	qend	sstart	send	evalue	bitscore
TRINITY_DN166_c0_g1	ATMG01170	56.338	71	31	0	3	215	211	281	3.41e-14	64.7
TRINITY_DN639_c0_g1	AT3G21420	50	84	33	1	5	229	235	318	2.31e-25	95.5
TRINITY_DN678_c0_g1	AT2G14510	34.524	84	50	2	247	2	3	83	3.79e-08	48.5
TRINITY_DN779_c0_g1	AT1G48030	43.011	93	52	1	279	1	350	441	8.49e-19	79
TRINITY_DN787_c0_g1	AT5G47670	80.22	91	17	1	275	3	41	130	1.62e-49	158
TRINITY_DN1034_c0_g1	AT5G45910	41.333	75	42	1	53	277	1	73	3.46e-13	63.2
TRINITY_DN1208_c0_g1	AT4G14030	75.325	77	19	0	2	232	186	262	5.62e-38	131
TRINITY_DN1331_c0_g1	AT3G61110	86.207	87	12	0	489	229	1	87	5.43e-46	145
TRINITY_DN1583_c0_g1	AT4G32530	64.062	64	23	0	2	193	29	92	1.23e-14	65.1
TRINITY_DN1587_c0_g1	AT2G21790	40.278	72	41	2	210	1	245	316	2.32e-11	57
TRINITY_DN1628_c0_g1	AT3G11980	50.633	79	39	0	245	9	144	222	3.19e-24	94
TRINITY_DN1724_c0_g1	AT2G26300	40.278	144	80	1	15	428	154	297	5.84e-31	115
TRINITY_DN1733_c0_g1	AT5G61170	58.273	139	58	0	27	443	4	142	6.98e-56	172
TRINITY_DN1798_c0_g1	AT3G24010	52.672	131	61	1	1319	927	1	130	1.31e-38	140
TRINITY_DN1815_c0_g1	AT1G55060	33.333	90	56	1	262	519	69	158	1.16e-09	55.5
TRINITY_DN1946_c0_g1	AT5G54770	64.045	89	32	0	461	195	230	318	1.67e-34	122
TRINITY_DN2148_c0_g1	AT4G10960	45.501	389	163	5	1202	36	6	345	4.08e-111	333
TRINITY_DN2427_c0_g1	AT5G18980	56.522	46	20	0	139	276	315	360	8.43e-12	59.3
TRINITY_DN2445_c0_g1	AT5G35960	61.146	157	58	2	503	33	120	273	3.51e-63	212
TRINITY_DN3450_c0_g1	AT4G02570	59.223	103	38	1	332	36	637	739	8.53e-30	111
TRINITY_DN3565_c0_g1	AT5G44380	57.534	146	60	1	15	446	138	283	6.1e-48	162
TRINITY_DN3606_c0_g1	ATMG00860	43.617	94	51	1	3	278	29	122	8.08e-10	52
TRINITY_DN3766_c0_g1	ATCG01310	68.75	64	20	0	3	194	211	274	3.21e-24	93.2
TRINITY_DN3985_c0_g1	AT4G38920	62.602	123	43	1	414	55	35	157	2.5e-38	127
TRINITY_DN4683_c0_g1	AT1G19720	37.584	149	92	1	457	11	46	193	2.58e-31	121
TRINITY_DN4755_c0_g1	AT3G49690	83.929	56	9	0	206	39	56	111	2.46e-30	107
TRINITY_DN4813_c0_g1	AT1G70070	52	75	36	0	232	8	177	251	1.61e-20	83.2
TRINITY_DN5011_c0_g1	AT5G09930	56.522	92	38	2	25	297	527	617	5.97e-26	100
TRINITY_DN5482_c0_g1	AT3G04840	56.522	69	30	0	207	1	32	100	2.64e-20	80.5
TRINITY_DN5627_c0_g1	AT4G16835	43.86	57	32	0	3	173	341	397	1.06e-12	60.5
TRINITY_DN5977_c0_g1	AT2G21590	56.637	113	47	2	335	3	38	150	2.92e-35	130
TRINITY_DN6140_c0_g1	AT1G60430	39.683	63	38	0	3	191	83	145	5.21e-13	59.7
TRINITY_DN6319_c0_g1	AT5G67520	53.659	41	19	0	123	1	85	125	3.34e-08	49.3
TRINITY_DN6332_c0_g1	AT4G00020	38.095	126	70	2	571	206	607	728	3.46e-16	78.6
TRINITY_DN6443_c0_g1	AT3G56490	43.662	71	38	1	217	11	51	121	4.66e-15	64.7
TRINITY_DN6673_c0_g1	AT5G46180	43.434	99	47	3	44	313	345	443	7.74e-14	67.8
TRINITY_DN6906_c0_g1	AT3G53020	35.965	114	67	3	49	384	2	111	6.91e-16	69.3
TRINITY_DN6931_c0_g1	AT2G30550	43.293	164	83	3	2	484	328	484	2.12e-39	140
TRINITY_DN7010_c0_g1	AT4G34030	40.909	110	65	0	331	2	397	506	1.07e-20	85.5
TRINITY_DN7043_c0_g1	AT1G74920	36.517	178	106	2	1	531	178	349	8.47e-33	121
TRINITY_DN7046_c0_g1	AT5G06740	40	140	79	1	7	411	501	640	6.92e-33	123
TRINITY_DN7050_c0_g1	AT3G57050	44.643	56	31	0	2	169	405	460	5.1e-10	58.9
TRINITY_DN7103_c0_g1	AT1G67940	32.018	228	144	4	64	747	43	259	5.29e-22	92
TRINITY_DN7198_c0_g1	AT2G39650	39.409	203	101	4	356	919	19	214	6.39e-39	138
TRINITY_DN7201_c0_g1	AT3G03990	65	260	91	0	948	169	6	265	2.12e-131	376
TRINITY_DN7361_c0_g1	AT4G23160	58.333	36	15	0	233	126	127	162	1.2e-10	55.1
TRINITY_DN7371_c0_g1	AT3G43270	65.714	70	24	0	249	40	456	525	1e-27	103
TRINITY_DN7395_c0_g1	AT4G00960	47.887	71	31	2	1	204	227	294	4.71e-16	70.1
TRINITY_DN7862_c0_g1	AT5G56960	40	75	43	2	19	237	67	141	8.54e-10	53.9
TRINITY_DN8055_c0_g1	AT4G02070	29.268	123	63	4	9	305	443	565	6.6e-08	50.8
TRINITY_DN8119_c0_g1	AT1G48520	61.333	75	23	2	208	2	149	223	2.14e-23	90.9
TRINITY_DN8134_c0_g1	AT4G04955	50	60	29	1	109	288	88	146	1.82e-10	56.2
TRINITY_DN8143_c0_g1	AT5G35360	50.746	67	33	0	202	2	214	280	1.27e-19	80.1
TRINITY_DN8162_c0_g1	AT4G02930	65.789	114	39	0	345	4	149	262	3.87e-32	116
TRINITY_DN8196_c0_g1	AT4G29060	52.632	95	44	1	367	648	757	851	5.83e-16	76.6
TRINITY_DN8309_c0_g1	AT4G27420	35.032	157	86	4	543	97	86	234	2.62e-19	84.3
TRINITY_DN8360_c0_g1	AT5G09590	63.077	65	20	1	13	207	243	303	1.52e-20	83.2
TRINITY_DN8414_c0_g1	AT5G61700	39.316	117	64	4	404	69	688	802	5.45e-17	75.9
TRINITY_DN8812_c0_g1	AT1G50480	60.169	118	46	1	22	372	46	163	2.74e-33	121
TRINITY_DN8852_c0_g1	AT2G01440	31	100	47	1	235	2	637	736	1.84e-12	60.5
TRINITY_DN8960_c0_g1	AT5G38060	54.225	142	58	1	110	535	1	135	2.68e-48	156
TRINITY_DN9126_c0_g1	AT4G31210	55.2	125	51	1	12	371	545	669	4.44e-41	144
TRINITY_DN9150_c0_g1	AT4G28060	52.857	70	30	1	312	103	13	79	4.36e-22	82
TRINITY_DN9521_c0_g1	AT4G02050	53.906	128	57	1	1	384	262	387	3.11e-39	137
TRINITY_DN9636_c0_g1	AT5G24540	55.435	92	40	1	5	277	419	510	1.12e-28	109
TRINITY_DN9693_c0_g1	AT4G02930	63.014	73	27	0	356	138	381	453	1.17e-27	104
TRINITY_DN9834_c0_g1	AT1G30040	49.515	309	145	5	186	1091	27	331	6.35e-90	278
TRINITY_DN10005_c0_g1	AT1G79470	50	50	25	0	2	151	49	98	2.33e-10	54.7
TRINITY_DN10023_c0_g1	AT3G18290	55.263	76	34	0	308	81	682	757	6.9e-18	77
TRINITY_DN10163_c0_g1	AT2G14170	51.282	117	57	0	352	2	236	352	2.45e-35	127
TRINITY_DN10259_c0_g1	AT5G09930	40.845	71	32	3	212	24	98	166	1.63e-09	51.6
TRINITY_DN10277_c0_g1	AT5G57090	60	40	16	0	6	125	169	208	1.97e-12	54.3
TRINITY_DN10294_c0_g1	AT1G66200	71.053	38	11	0	1	114	322	359	5.48e-13	61.6
TRINITY_DN10312_c0_g1	AT4G31210	32.5	160	93	3	4	477	597	743	3.32e-15	71.6
TRINITY_DN10422_c0_g1	AT2G37050	48.684	76	39	0	4	231	415	490	6.25e-16	70.5
TRINITY_DN10586_c0_g1	AT3G48170	41.558	77	42	1	223	2	84	160	7.71e-13	61.2
TRINITY_DN10614_c0_g1	AT5G10350	61.053	95	36	1	2	286	83	176	1.68e-36	123
TRINITY_DN10717_c0_g1	ATMG00860	72.414	29	8	0	2	88	66	94	1.04e-08	48.5
TRINITY_DN10869_c0_g1	AT3G47520	59.887	177	71	0	1	531	178	354	1.11e-68	213
TRINITY_DN11256_c0_g1	AT4G25120	32.456	114	72	3	336	7	543	655	2.06e-13	64.7
TRINITY_DN11290_c0_g1	AT4G19170	65.217	138	48	0	4	417	175	312	3.44e-60	194
TRINITY_DN11672_c0_g1	AT5G27720	96.429	84	2	1	1023	775	8	91	3.75e-52	172
TRINITY_DN11698_c0_g1	AT2G19130	58.511	188	74	4	3	560	609	794	7.23e-70	228
TRINITY_DN11865_c0_g1	AT5G54160	52.778	108	48	2	2	319	227	333	7.98e-35	122
TRINITY_DN12093_c0_g1	AT1G03540	47.692	65	29	2	4	183	468	532	9.58e-12	58.2
TRINITY_DN12098_c0_g1	AT2G33210	51.235	162	78	1	21	503	34	195	1.06e-48	165
TRINITY_DN12104_c0_g1	AT3G28345	61.905	210	80	0	1	630	869	1078	6.18e-87	278
TRINITY_DN12123_c0_g1	AT4G24400	53.247	77	36	0	332	102	215	291	2.19e-19	81.6
TRINITY_DN12366_c0_g1	AT5G45930	41.935	124	72	0	376	5	255	378	5.28e-22	89.4
TRINITY_DN12405_c0_g1	AT5G42740	52.778	72	33	1	3	218	190	260	7.01e-18	75.5
TRINITY_DN12474_c0_g1	AT1G33140	56.186	194	82	1	12	584	1	194	1.49e-69	211
TRINITY_DN12603_c0_g1	AT5G22800	36.667	90	52	1	260	6	446	535	1.56e-11	60.5
TRINITY_DN12902_c0_g1	AT4G36730	64.062	64	23	0	3	194	229	292	2.88e-16	76.6
TRINITY_DN12918_c0_g1	AT5G60020	77.6	125	27	1	377	3	109	232	2.19e-65	207
TRINITY_DN12944_c0_g1	AT2G03200	49.231	65	28	2	195	4	385	445	2.66e-13	62.4
TRINITY_DN13073_c0_g1	AT4G37990	59.701	67	27	0	59	259	44	110	4.76e-27	100
TRINITY_DN13494_c0_g1	AT1G79750	35.714	84	54	0	258	7	556	639	1.86e-12	60.8
TRINITY_DN13496_c0_g1	AT1G18390	73.333	45	12	0	101	235	331	375	3.71e-17	73.9
TRINITY_DN13638_c0_g1	AT2G31250	30	110	76	1	63	389	359	468	1.75e-09	53.9
TRINITY_DN13831_c0_g1	AT1G24090	49.351	77	38	1	269	42	214	290	2.26e-14	71.2
TRINITY_DN13886_c0_g1	AT5G55250	51.923	104	42	2	297	1	14	114	2.42e-27	104
TRINITY_DN14193_c0_g1	AT3G25660	47.664	107	49	1	311	12	221	327	4.06e-24	94.7
TRINITY_DN14248_c0_g1	AT3G43810	48.78	41	21	0	398	276	106	146	3.27e-08	50.1
TRINITY_DN14416_c0_g1	AT1G01510	69.355	62	19	0	186	1	52	113	5.07e-21	85.9
TRINITY_DN14493_c0_g1	AT1G50480	46.988	83	43	1	254	6	525	606	6.49e-20	82
TRINITY_DN14496_c0_g1	AT2G19130	58.333	36	15	0	343	236	737	772	8.8e-09	51.6
TRINITY_DN14526_c0_g1	AT2G02590	53.571	56	26	0	20	187	122	177	6.72e-15	68.2
TRINITY_DN14584_c0_g1	AT3G62290	87.097	62	8	0	400	215	119	180	1.99e-34	117
TRINITY_DN14755_c0_g1	AT2G37040	72.368	76	19	1	3	224	147	222	2.6e-29	108
TRINITY_DN14843_c0_g1	AT4G03430	72.973	37	10	0	300	190	708	744	4.11e-17	58.2
TRINITY_DN14901_c0_g1	AT1G30380	60.606	132	49	1	714	319	2	130	5.42e-40	135
TRINITY_DN15075_c0_g1	ATMG01275	52.727	55	26	0	254	90	20	74	7.67e-17	69.7
TRINITY_DN15079_c0_g1	AT5G50740	55.072	69	31	0	214	420	36	104	1.01e-19	83.6
TRINITY_DN15124_c0_g1	AT5G13420	27.869	183	119	6	559	26	110	284	8.51e-14	68.6
TRINITY_DN15158_c0_g1	AT5G57500	59.722	72	22	1	3	197	134	205	1.79e-22	87
TRINITY_DN15205_c0_g1	AT5G56300	47.368	95	49	1	8	292	293	386	6.6e-29	108
TRINITY_DN15250_c0_g1	ATCG00020	93.182	352	24	0	1057	2	1	352	0	650
TRINITY_DN15268_c0_g1	AT3G02720	44.872	78	42	1	80	313	80	156	9.18e-15	69.7
TRINITY_DN15411_c0_g1	ATCG00800	35.294	85	43	2	36	266	1	81	1.87e-11	57.4
TRINITY_DN15567_c0_g1	AT4G29130	31.496	127	75	3	6	359	357	480	9.63e-10	54.3
TRINITY_DN15844_c0_g1	AT1G21630	58.974	39	16	0	319	435	11	49	2.27e-08	52
TRINITY_DN16192_c0_g1	AT1G34300	41.228	114	59	3	7	330	119	230	3.98e-14	66.6
TRINITY_DN16909_c0_g1	AT3G21720	40.984	61	31	1	144	326	372	427	1.81e-10	56.2
TRINITY_DN17057_c0_g1	AT5G07280	64.103	78	28	0	1	234	266	343	3.15e-28	105
TRINITY_DN17091_c0_g1	AT3G54050	91.304	92	8	0	277	2	112	203	8.04e-54	172
TRINITY_DN17529_c0_g1	AT5G53150	51.163	86	42	0	260	3	471	556	3.68e-27	103
TRINITY_DN18059_c0_g1	AT3G53430	80	75	14	1	3	224	21	95	6.87e-28	98.2
TRINITY_DN18351_c0_g1	AT2G27530	68.449	187	59	0	27	587	21	207	2.07e-82	243
TRINITY_DN18718_c0_g1	AT5G24510	57.377	61	26	0	369	187	2	62	1.5e-17	73.6
TRINITY_DN18821_c0_g1	AT1G14430	42.52	127	60	2	27	377	10	133	1.79e-26	102
TRINITY_DN18914_c0_g1	AT1G50320	60.976	123	48	0	472	840	58	180	3.05e-44	154
TRINITY_DN19352_c0_g1	AT1G17330	68.636	220	66	2	122	775	5	223	4.09e-98	289
TRINITY_DN20095_c0_g1	AT1G07900	39.785	93	50	2	3	263	97	189	2.4e-15	67.8
TRINITY_DN20262_c0_g1	AT5G08740	61.702	47	18	0	305	165	65	111	4.27e-16	72.4
TRINITY_DN20387_c0_g1	AT5G55310	74.51	51	13	0	3	155	867	917	7.07e-23	89.4
TRINITY_DN20524_c0_g1	AT4G26970	55.479	146	63	1	434	3	340	485	2.64e-48	166
TRINITY_DN20735_c0_g1	AT5G46290	31.707	82	40	1	1	198	407	488	1.6e-08	48.9
TRINITY_DN20797_c0_g1	AT1G63440	32.857	140	83	2	17	403	55	194	1.8e-21	90.1
TRINITY_DN20867_c0_g1	AT2G02560	53.488	43	19	1	220	95	1082	1124	4.55e-10	53.5
TRINITY_DN21610_c0_g1	AT3G14820	44.231	104	54	3	328	20	210	310	5.94e-28	103
TRINITY_DN21972_c0_g1	AT1G24480	40.698	172	91	3	538	1026	61	230	2.95e-41	145
TRINITY_DN22635_c0_g1	AT4G01800	38.095	63	39	0	214	26	937	999	1.32e-12	60.5
TRINITY_DN22730_c0_g1	AT2G33380	60.417	96	38	0	298	11	140	235	7.38e-37	124
TRINITY_DN23090_c0_g1	AT5G09930	37.931	58	36	0	52	225	417	474	5.63e-08	48.5
TRINITY_DN23132_c0_g1	AT1G80310	52.83	53	25	0	277	119	323	375	2.4e-12	57.4
TRINITY_DN23294_c0_g1	AT3G22220	33.333	54	36	0	118	279	345	398	4.89e-09	42.4
TRINITY_DN23323_c0_g1	AT3G08870	50	50	25	0	71	220	127	176	8.14e-10	52.8
TRINITY_DN23332_c0_g1	AT2G21790	40.517	116	65	2	345	1	172	284	4.65e-20	84
TRINITY_DN23368_c0_g1	AT1G55020	36.25	160	90	5	455	3	235	391	1.24e-24	98.6
TRINITY_DN23471_c0_g1	AT4G29210	27.679	112	77	1	36	359	159	270	6.89e-09	52.4
TRINITY_DN23574_c0_g1	AT2G31320	51.724	58	25	2	24	188	887	944	1.59e-11	57.8
TRINITY_DN23592_c0_g1	AT2G36880	49.689	161	74	1	483	1	13	166	6.69e-47	156
TRINITY_DN23729_c0_g1	AT4G08040	25.61	164	101	6	532	86	262	419	4.13e-08	51.6
TRINITY_DN23831_c0_g1	AT4G21580	53.271	107	48	2	316	2	122	228	5.53e-19	79.3
TRINITY_DN23881_c0_g1	AT4G29090	31.183	93	64	0	5	283	2	94	5.33e-10	55.5
TRINITY_DN23998_c0_g1	AT1G43560	42.188	64	36	1	198	10	79	142	1.53e-13	61.2
TRINITY_DN24246_c0_g1	AT1G18500	34.94	83	54	0	27	275	453	535	1.95e-10	55.5
TRINITY_DN24281_c0_g1	AT3G03900	62.667	75	28	0	1	225	43	117	3.14e-30	105
TRINITY_DN24310_c0_g1	ATCG00280	79.73	74	15	0	224	3	147	220	6.7e-35	122
TRINITY_DN24485_c0_g1	AT5G64440	51.887	106	51	0	6	323	483	588	7.17e-33	119
TRINITY_DN24523_c0_g1	AT1G29520	59.459	37	15	0	111	1	1	37	4.31e-08	48.1
TRINITY_DN24795_c0_g1	AT5G63840	70.37	27	7	1	98	21	300	326	9.6e-10	40
TRINITY_DN24813_c0_g1	AT2G39220	62.338	77	29	0	6	236	106	182	5.77e-30	109
TRINITY_DN25134_c0_g1	AT3G14050	46.154	143	74	2	427	2	337	477	7.64e-33	121
TRINITY_DN25217_c0_g1	AT2G26380	39.189	74	40	3	93	311	5	74	8.21e-10	53.9
TRINITY_DN25494_c0_g1	AT1G11860	48.387	62	31	1	186	4	50	111	1.16e-11	60.1
TRINITY_DN25596_c0_g1	AT5G56220	70.455	44	13	0	231	100	928	971	3.63e-15	68.2
TRINITY_DN25857_c0_g1	AT1G65410	39.726	73	40	2	1	216	111	180	5.72e-10	53.1
TRINITY_DN26830_c0_g1	AT1G11860	39.706	136	79	2	501	100	277	411	7.73e-21	87.8
TRINITY_DN27387_c0_g1	AT5G03260	76.774	155	35	1	464	3	379	533	1.88e-85	260
TRINITY_DN27438_c0_g1	AT5G62300	64.646	99	35	0	412	116	24	122	4.04e-44	140
TRINITY_DN27439_c0_g1	AT2G13440	56.383	94	41	0	284	3	410	503	2.6e-29	108
TRINITY_DN27453_c0_g1	ATMG00160	56.552	145	58	1	420	1	75	219	2.15e-44	146
TRINITY_DN28217_c0_g1	AT1G16740	84.545	110	17	0	229	558	1	110	5.48e-65	200
TRINITY_DN28279_c0_g1	AT4G35290	37	100	57	2	374	93	790	889	2.03e-14	68.2
TRINITY_DN28371_c0_g1	AT5G11750	39.423	104	57	2	40	336	141	243	1.32e-19	80.5
TRINITY_DN28475_c0_g1	AT5G40580	66.216	148	50	0	3	446	50	197	9.62e-63	193
TRINITY_DN28792_c0_g1	AT5G42180	51.462	171	81	2	131	643	1	169	9.4e-50	164
TRINITY_DN28902_c0_g1	AT5G63570	55.263	76	34	0	3	230	160	235	1.41e-25	97.8
TRINITY_DN29077_c0_g1	AT2G35120	49.412	85	43	0	148	402	19	103	2.17e-26	96.7
TRINITY_DN29090_c0_g1	AT1G09700	42.623	61	33	1	30	206	3	63	2.63e-08	48.5
TRINITY_DN29233_c0_g1	AT5G22060	74.658	146	37	0	2	439	275	420	8.2e-78	237
TRINITY_DN29418_c0_g1	ATMG00860	37.624	101	61	1	306	10	25	125	1.08e-22	85.9
TRINITY_DN29511_c0_g1	AT5G19530	43.86	57	29	1	171	1	10	63	3.09e-10	57
TRINITY_DN29512_c0_g1	AT5G56680	35.87	92	48	3	13	255	388	479	9.52e-11	55.8
TRINITY_DN29574_c0_g1	AT2G44860	81.481	27	5	0	16	96	3	29	4.36e-11	58.2
TRINITY_DN29761_c0_g1	AT4G08850	50.909	55	27	0	225	61	632	686	6.98e-13	61.6
TRINITY_DN29764_c0_g1	AT4G36080	62.931	116	43	0	87	434	188	303	2.35e-41	146
TRINITY_DN29848_c0_g1	AT5G46680	40	290	171	3	2	865	111	399	5.26e-70	223
TRINITY_DN29877_c0_g1	AT4G23160	32.716	162	94	2	497	12	123	269	2.82e-21	90.5
TRINITY_DN30077_c0_g1	ATMG01250	36.364	88	36	1	228	431	13	100	8.18e-09	50.4
TRINITY_DN30101_c0_g1	AT4G14746	33.582	134	84	3	205	603	36	165	4.28e-20	84.7
TRINITY_DN30164_c0_g1	AT3G20540	47.917	96	48	2	328	41	742	835	2.33e-20	84.3
TRINITY_DN30239_c0_g1	AT4G25130	40.625	64	36	1	14	205	175	236	2.66e-09	50.8
TRINITY_DN30281_c0_g1	AT1G68090	37.542	301	187	1	1176	274	16	315	5.41e-61	201
TRINITY_DN30333_c0_g1	AT5G57320	32.487	197	119	4	2	577	102	289	9.6e-20	86.3
TRINITY_DN30387_c0_g1	AT5G03630	31.092	119	71	4	48	386	81	194	3.07e-08	51.2
TRINITY_DN30400_c0_g1	ATMG00810	45.977	87	44	2	2	259	33	117	5.76e-18	74.7
TRINITY_DN30491_c0_g1	AT1G76100	48.148	189	77	4	537	1	20	197	2.61e-49	159
TRINITY_DN30522_c0_g1	AT3G19950	54.651	86	35	2	483	235	238	322	8.65e-25	100
TRINITY_DN30567_c0_g1	AT2G40300	29.6	125	82	2	657	301	125	249	1.46e-09	56.2
TRINITY_DN30728_c0_g1	AT1G71870	62.5	152	55	1	164	613	2	153	4.83e-46	158
TRINITY_DN30754_c0_g1	AT1G26480	56.863	51	22	0	63	215	9	59	2.52e-12	59.3
TRINITY_DN30822_c0_g1	AT2G23540	56.305	341	148	1	1214	195	44	384	1.02e-144	417
TRINITY_DN30941_c0_g1	AT5G63120	51.724	87	40	1	3	257	167	253	4.01e-20	82.4
TRINITY_DN30961_c0_g1	AT1G52590	64.024	164	54	2	657	178	10	172	1.02e-69	215
TRINITY_DN31207_c0_g1	AT2G46860	54.688	64	28	1	51	239	47	110	2.07e-18	75.1
TRINITY_DN31341_c0_g1	AT2G19730	31.395	86	54	1	287	45	7	92	1.7e-08	48.9
TRINITY_DN31656_c0_g1	AT5G58770	41.294	201	116	1	1	597	107	307	8.92e-49	162
TRINITY_DN31711_c0_g1	AT3G17240	33.019	106	64	1	2	319	129	227	1.05e-13	65.1
TRINITY_DN31766_c0_g1	AT3G57290	41.176	68	39	1	1	201	44	111	4.82e-13	62
TRINITY_DN31779_c0_g1	AT3G10690	65.278	72	25	0	9	224	112	183	4.27e-32	115
TRINITY_DN31837_c0_g1	AT2G44530	52.427	103	47	2	2	307	187	288	6.11e-29	107
TRINITY_DN31904_c0_g1	AT5G54090	48.387	62	32	0	2	187	574	635	2.89e-13	67
TRINITY_DN31907_c0_g1	ATMG01360	38.043	92	53	2	274	2	404	492	4.42e-12	60.1
TRINITY_DN31984_c0_g1	AT1G72370	62.5	200	75	0	895	296	12	211	1.29e-91	275
TRINITY_DN32065_c0_g1	AT4G14180	42.105	76	43	1	232	5	1080	1154	1.7e-16	59.3
TRINITY_DN32214_c0_g1	AT3G22860	32.215	149	84	3	11	409	337	484	3.38e-17	76.6
TRINITY_DN32782_c0_g1	AT1G28010	52.222	90	43	0	2	271	1153	1242	1.22e-23	100
TRINITY_DN32936_c0_g1	AT3G49810	28.058	139	100	0	419	3	246	384	2.04e-14	68.6
TRINITY_DN32946_c0_g1	AT4G38290	56.41	39	17	0	10	126	42	80	1.37e-08	48.1
TRINITY_DN33245_c0_g1	AT3G18930	58.621	29	12	0	1	87	172	200	2.88e-09	51.2
TRINITY_DN33275_c0_g1	AT3G44600	58.462	65	27	0	101	295	478	542	1.85e-21	87
TRINITY_DN33443_c0_g1	AT5G56360	58.824	68	28	0	1	204	78	145	1.1e-24	94.7
TRINITY_DN33621_c0_g1	AT5G07020	59.509	163	64	2	1149	667	30	192	8.6e-53	177
TRINITY_DN33965_c0_g1	AT3G60245	72.727	88	24	0	23	286	1	88	1.12e-40	129
TRINITY_DN34528_c0_g1	AT1G05200	56.818	88	37	1	266	3	579	665	9.95e-30	110
TRINITY_DN34627_c0_g1	AT5G52810	33.333	102	66	2	25	330	220	319	2e-12	61.6
TRINITY_DN35044_c0_g1	AT4G02570	66.038	53	17	1	170	15	204	256	1.86e-14	65.9
TRINITY_DN35425_c0_g1	AT5G55480	47.561	82	41	2	249	10	147	228	8.5e-11	56.2
TRINITY_DN35480_c0_g1	AT1G78270	47.619	63	32	1	5	190	17	79	6.87e-15	66.6
TRINITY_DN35893_c0_g1	AT2G46690	61.644	73	28	0	316	98	22	94	6.61e-28	99.8
TRINITY_DN35921_c0_g1	AT5G66680	42.683	82	42	4	2	238	109	188	4.96e-15	67.8
TRINITY_DN35924_c0_g1	AT5G23530	46.875	64	34	0	59	250	158	221	1.53e-15	69.3
TRINITY_DN36355_c0_g1	AT2G23660	61.538	39	15	0	222	338	2	40	5.27e-13	63.2
TRINITY_DN36571_c0_g1	AT2G43760	33.945	109	71	1	324	1	27	135	1.92e-17	73.6
TRINITY_DN37117_c0_g1	AT1G02305	30.872	149	92	4	77	496	176	322	1.5e-16	75.1
TRINITY_DN37191_c0_g1	AT5G16770	69.091	55	17	0	2	166	17	71	1.06e-24	93.2
TRINITY_DN37214_c0_g1	AT5G14600	32.584	89	60	0	34	300	40	128	2.27e-10	55.5
TRINITY_DN37216_c0_g1	AT5G14880	62.637	91	30	1	402	662	18	108	2.73e-29	115
TRINITY_DN37268_c0_g1	AT3G09510	37.143	70	44	0	211	2	162	231	8.8e-08	47.8
TRINITY_DN37887_c0_g1	AT2G30395	56.604	53	23	0	228	386	132	184	8.62e-16	69.7
TRINITY_DN37991_c0_g1	AT2G45290	39.759	83	41	3	131	364	56	134	6.4e-11	57.8
TRINITY_DN38009_c0_g1	AT5G61700	37.838	74	46	0	80	301	714	787	1.22e-14	67.8
TRINITY_DN38077_c0_g1	AT3G24660	55.556	99	43	1	2	295	508	606	1.16e-20	84.7
TRINITY_DN38152_c0_g1	AT1G11930	44.615	65	34	1	334	146	189	253	3.6e-10	55.1
TRINITY_DN38234_c0_g1	AT2G20860	38.636	88	48	2	9	254	87	174	2.16e-13	63.2
TRINITY_DN38416_c0_g1	AT1G23410	44.444	72	40	0	512	297	6	77	4.64e-14	65.9
TRINITY_DN38531_c0_g1	AT4G23160	50	92	42	2	272	9	157	248	1.93e-27	103
TRINITY_DN38781_c0_g1	AT2G25830	38.889	72	39	2	2	211	100	168	9.89e-09	49.3
TRINITY_DN38987_c0_g1	AT3G25510	38.298	94	55	2	3	281	921	1012	2.4e-09	52.4
TRINITY_DN39360_c0_g1	AT1G53670	48.864	88	44	1	264	1	88	174	3e-24	90.5
TRINITY_DN39403_c0_g1	AT2G41220	67.969	128	41	0	386	3	1092	1219	3.7e-58	193
TRINITY_DN39619_c0_g1	AT3G53900	33.846	130	79	3	383	3	153	278	2.17e-20	84
TRINITY_DN39815_c0_g1	AT5G15450	80.822	73	14	0	219	1	374	446	2.91e-36	127
TRINITY_DN40007_c0_g1	AT2G41790	36.486	74	45	1	6	227	787	858	3.82e-08	48.1
TRINITY_DN40016_c0_g1	ATMG00160	41.304	92	51	2	75	347	170	259	8.53e-13	63.2
TRINITY_DN40096_c0_g1	AT1G63440	35.455	110	68	1	356	36	649	758	2.98e-12	61.6
TRINITY_DN40134_c0_g1	AT3G57120	42.647	68	38	1	304	101	391	457	5.5e-11	57.4
TRINITY_DN40259_c0_g1	AT3G20500	53.333	120	52	3	351	1	12	130	1.12e-33	120
TRINITY_DN40268_c0_g1	AT3G24590	27.215	158	87	3	2	448	161	299	4.5e-14	68.9
TRINITY_DN40398_c0_g1	AT4G36390	29.63	135	91	3	28	426	216	348	1.18e-13	67
TRINITY_DN40645_c0_g1	AT5G59550	40	50	30	0	77	226	278	327	9.86e-10	52.4
TRINITY_DN40685_c0_g1	AT2G26700	54.545	88	37	1	1	255	369	456	2.49e-29	108
TRINITY_DN41031_c0_g1	AT4G01430	33.784	74	41	2	3	200	278	351	3.12e-08	48.1
TRINITY_DN41082_c0_g1	AT3G13120	54.217	83	38	0	3	251	106	188	1.64e-29	103
TRINITY_DN41163_c0_g1	AT4G23160	37.681	69	43	0	5	211	337	405	4.13e-09	50.4
TRINITY_DN41189_c0_g1	AT1G53830	37.391	115	62	4	367	29	39	145	3.03e-14	68.2
TRINITY_DN41255_c0_g1	AT4G02260	47	100	46	2	279	1	209	308	7.86e-22	87.8
TRINITY_DN41296_c0_g1	AT5G21930	53.125	64	30	0	47	238	344	407	2.41e-16	71.6
TRINITY_DN41478_c0_g1	AT5G67070	43.678	87	44	3	285	40	43	129	4.22e-14	63.9
TRINITY_DN41653_c0_g1	ATMG01190	63.359	131	47	1	1	390	363	493	2.02e-48	161
TRINITY_DN41665_c0_g1	AT2G16600	85.294	68	10	0	206	3	75	142	6.05e-39	126
TRINITY_DN41873_c0_g1	AT5G22800	48.387	62	32	0	52	237	108	169	3.64e-15	68.2
TRINITY_DN41982_c0_g1	AT5G60740	51.351	111	54	0	5	337	986	1096	1.01e-34	125
TRINITY_DN42003_c0_g1	AT1G17880	56.842	95	40	1	296	12	23	116	1.2e-32	111
TRINITY_DN42011_c0_g1	AT5G08460	36.158	354	205	7	102	1142	44	383	5.67e-59	197
TRINITY_DN42151_c0_g1	AT4G34570	58.197	122	51	0	375	10	416	537	7.62e-45	152
TRINITY_DN42323_c0_g1	AT5G39830	41.593	113	51	2	386	48	215	312	3.85e-21	87
TRINITY_DN42540_c0_g1	ATMG01360	60	85	33	1	1	252	91	175	2.03e-21	86.3
TRINITY_DN42643_c0_g1	ATCG00780	52.688	93	44	0	338	60	31	123	6.96e-23	85.9
TRINITY_DN42674_c0_g1	AT1G05460	53.247	77	36	0	232	2	731	807	8.93e-23	89.7
TRINITY_DN42905_c0_g1	AT4G03010	50.476	105	46	3	316	2	35	133	1.06e-25	98.2
TRINITY_DN42906_c0_g1	AT3G24255	28.889	180	120	2	102	632	9	183	8.24e-15	72.4
TRINITY_DN43010_c0_g1	AT5G08139	33.962	159	91	2	33	509	223	367	2.11e-22	92.4
TRINITY_DN43064_c0_g1	AT5G20980	58.333	120	50	0	102	461	459	578	1.91e-45	157
TRINITY_DN43264_c0_g1	AT3G20475	52.941	68	32	0	14	217	12	79	3.35e-22	87.8
TRINITY_DN43277_c0_g1	AT3G13920	62.245	98	36	1	28	318	2	99	3.08e-36	126
TRINITY_DN43526_c0_g1	AT1G60930	34.195	658	387	13	198	2063	456	1103	3.86e-102	347
TRINITY_DN43969_c0_g1	ATCG00490	87.333	150	19	0	1	450	230	379	3.56e-96	285
TRINITY_DN44030_c0_g1	AT3G25270	43.548	62	35	0	58	243	17	78	5.22e-10	53.5
TRINITY_DN44111_c0_g1	AT1G10630	90.909	66	6	0	44	241	1	66	4.4e-36	119
TRINITY_DN44181_c0_g1	AT5G23400	46.067	89	48	0	43	309	499	587	4.62e-22	90.1
TRINITY_DN44321_c0_g1	AT1G34030	72.593	135	37	0	495	91	1	135	8.69e-73	216
TRINITY_DN44369_c0_g1	AT4G17260	59.524	42	17	0	77	202	58	99	5.59e-10	52.8
TRINITY_DN44489_c0_g1	AT1G18390	60.305	131	52	0	1	393	469	599	3.33e-53	176
TRINITY_DN44574_c0_g1	AT4G13550	48.649	74	38	0	234	13	193	266	3.08e-09	51.2
TRINITY_DN44644_c0_g1	AT3G50660	61.667	60	23	0	1	180	191	250	3.37e-19	79.3
TRINITY_DN44805_c0_g1	AT2G33570	49.254	67	34	0	201	1	187	253	4.68e-16	70.1
TRINITY_DN45017_c0_g1	AT5G56650	46.875	64	33	1	120	308	54	117	1.62e-11	58.9
TRINITY_DN45057_c0_g1	AT5G11160	54.667	75	34	0	225	1	65	139	8.66e-26	93.6
TRINITY_DN45311_c0_g1	AT2G36210	46.154	52	28	0	156	1	41	92	3.55e-11	54.7
TRINITY_DN45322_c0_g1	AT1G63440	47.887	71	35	2	3	209	246	316	3.15e-13	62
TRINITY_DN45497_c0_g1	AT5G07330	35.065	77	48	1	89	313	57	133	3.81e-12	59.3
TRINITY_DN46127_c0_g1	AT2G40590	63.855	83	30	0	6	254	4	86	1.13e-32	110
TRINITY_DN46180_c0_g1	AT1G72970	61.111	108	38	1	314	3	478	585	8.55e-39	135
TRINITY_DN46250_c0_g1	AT3G04880	32	125	78	2	369	1	12	131	1.85e-10	57.8
TRINITY_DN46459_c0_g1	AT1G52900	38.596	57	35	0	276	446	38	94	1.69e-08	51.2
TRINITY_DN46494_c0_g1	AT5G53460	41.333	150	85	2	1	441	1316	1465	3.64e-28	108
TRINITY_DN46666_c0_g1	AT5G49760	68.75	64	20	0	69	260	717	780	2.65e-24	94.7
TRINITY_DN46909_c0_g1	AT5G61690	29.592	98	69	0	300	7	595	692	4.28e-10	54.7
TRINITY_DN46950_c0_g1	AT4G23160	33.333	117	77	1	25	375	378	493	1.76e-18	79.7
TRINITY_DN46967_c0_g1	AT5G57625	58.503	147	60	1	205	642	62	208	2.79e-58	186
TRINITY_DN47235_c0_g1	AT1G02050	78.723	94	18	1	282	1	167	258	8.31e-46	150
TRINITY_DN47456_c0_g1	AT5G47635	34.586	133	81	3	633	241	27	155	3.67e-19	81.3
TRINITY_DN47508_c0_g1	AT2G02060	80.769	26	5	0	123	200	21	46	3.54e-10	53.1
TRINITY_DN47842_c0_g1	AT2G23790	59.13	115	47	0	358	14	202	316	4.21e-48	156
TRINITY_DN48018_c0_g1	AT5G39160	40.58	69	40	1	205	2	50	118	9.89e-10	52.4
TRINITY_DN48106_c0_g1	AT2G04842	58.621	87	35	1	3	263	315	400	1.22e-30	112
TRINITY_DN48288_c0_g1	AT4G34850	64.885	131	40	2	6	380	248	378	5.23e-47	155
TRINITY_DN48393_c0_g1	AT3G22320	47.887	71	37	0	214	2	8	78	2.17e-18	76.3
TRINITY_DN48872_c0_g1	AT1G09590	48.077	52	24	1	174	19	17	65	2.38e-09	50.1
TRINITY_DN48881_c0_g1	AT2G26080	63.636	66	24	0	200	3	349	414	1e-24	94.7
TRINITY_DN49584_c0_g1	AT2G43710	79.798	99	20	0	3	299	85	183	1.03e-52	169
TRINITY_DN50165_c0_g1	AT1G13950	64.545	110	38	1	333	7	8	117	2.48e-51	160
TRINITY_DN50757_c0_g1	AT3G54670	54	50	22	1	151	2	19	67	2.52e-09	52
TRINITY_DN51107_c0_g1	AT3G48200	36.301	146	67	4	498	64	475	595	2.22e-21	89.7
TRINITY_DN51227_c0_g1	ATCG00500	44.828	174	88	3	108	614	227	397	2.77e-40	142
TRINITY_DN51827_c0_g1	AT1G77240	69.355	124	37	1	385	14	418	540	1.85e-56	183
TRINITY_DN52078_c0_g1	AT5G57450	57.895	95	37	1	48	332	17	108	1.86e-20	84.3
TRINITY_DN52509_c0_g1	AT3G17450	27.273	132	94	1	393	4	396	527	1.8e-15	71.2
TRINITY_DN52514_c0_g1	AT2G36870	62.805	164	58	2	506	15	129	289	2.59e-72	219
TRINITY_DN52524_c0_g1	AT5G20040	41.176	68	40	0	1	204	90	157	4.45e-15	69.3
TRINITY_DN52548_c0_g1	AT2G42790	53.425	73	31	2	219	1	296	365	2.65e-17	73.9
TRINITY_DN52680_c0_g1	AT1G74050	46.4	250	109	5	10	753	8	234	1.26e-44	150
TRINITY_DN52692_c0_g1	AT2G30370	84.375	32	5	0	193	288	174	205	5.77e-20	62
TRINITY_DN52821_c0_g1	AT3G23990	54.762	84	38	0	253	2	323	406	2.73e-24	94.4
TRINITY_DN52940_c0_g1	AT2G25140	78.261	69	15	0	209	3	241	309	1.07e-31	114
TRINITY_DN53310_c0_g1	AT5G48490	57.778	45	19	0	184	318	58	102	3.74e-11	55.1
TRINITY_DN53342_c0_g1	AT2G33830	80.392	51	9	1	88	237	58	108	2.29e-25	90.1
TRINITY_DN53539_c0_g1	AT3G63190	47.475	99	52	0	323	27	178	276	8.18e-16	70.5
TRINITY_DN53911_c0_g1	AT4G23160	36.957	92	58	0	128	403	420	511	6.52e-12	61.2
TRINITY_DN54332_c0_g1	AT5G35360	43.506	154	87	0	464	3	222	375	3.79e-41	144
TRINITY_DN54792_c0_g1	AT2G22360	37.838	222	126	3	687	25	194	404	3.63e-39	140
TRINITY_DN54865_c0_g1	AT1G80830	43.75	64	35	1	3	191	188	251	5.51e-08	47.4
TRINITY_DN54880_c0_g1	AT4G35160	52.273	44	21	0	3	134	340	383	3.35e-08	47.8
TRINITY_DN55178_c0_g1	AT2G03450	37.313	67	32	2	202	11	439	498	7.45e-10	52.4
TRINITY_DN55603_c0_g1	AT1G60680	38.961	77	37	2	254	42	5	77	3.83e-12	61.6
TRINITY_DN55609_c0_g1	AT5G04130	42.105	95	50	2	1	273	195	288	1.18e-13	64.7
TRINITY_DN55614_c0_g1	AT3G05390	52.055	73	35	0	20	238	153	225	2.62e-20	82.8
TRINITY_DN55874_c0_g1	AT4G27260	73.737	99	26	0	301	5	47	145	1.49e-47	159
TRINITY_DN55875_c0_g1	AT5G12940	53.659	41	19	0	364	242	331	371	1.14e-08	51.2
TRINITY_DN56054_c0_g1	ATCG00120	55.204	221	90	2	664	2	54	265	8.86e-83	254
TRINITY_DN56068_c0_g1	AT1G07070	73.171	41	11	0	193	71	73	113	3.77e-16	66.2
TRINITY_DN56137_c0_g1	AT2G23070	62.5	96	36	0	4	291	322	417	4.21e-36	126
TRINITY_DN56530_c0_g1	AT1G67440	39.744	78	38	2	339	112	340	410	5.92e-08	48.9
TRINITY_DN56703_c0_g1	AT1G48030	34.343	99	63	1	294	4	218	316	2.12e-15	69.7
TRINITY_DN56765_c0_g1	AT3G61250	75.281	89	22	0	2	268	16	104	4.87e-47	151
TRINITY_DN56922_c0_g1	AT2G43750	57.047	149	63	1	445	2	131	279	1.46e-42	144
TRINITY_DN57181_c0_g1	AT4G28470	38.75	80	49	0	6	245	209	288	1.39e-16	72.4
TRINITY_DN57263_c0_g1	AT5G45940	42.553	94	47	2	7	270	31	123	2.59e-15	67.8
TRINITY_DN57446_c0_g1	AT1G19250	42.063	126	72	1	7	381	371	496	1.39e-28	108
TRINITY_DN58215_c0_g1	AT4G23160	45.588	68	37	0	10	213	337	404	1.6e-11	57.8
TRINITY_DN58254_c0_g1	AT4G33090	37.895	95	54	3	2	283	287	377	5.49e-13	62.8
TRINITY_DN60100_c0_g1	AT1G74030	61.194	67	26	0	4	204	82	148	1.89e-22	88.2
TRINITY_DN60165_c0_g1	AT1G01960	33.684	95	58	1	28	312	566	655	3.83e-08	49.3
TRINITY_DN60208_c0_g1	AT3G12260	58.088	136	53	3	830	429	1	134	3.48e-50	162
TRINITY_DN60367_c0_g1	AT3G57560	31.496	127	83	1	371	3	206	332	1.44e-14	68.2
TRINITY_DN60517_c0_g1	AT3G16140	62.5	136	46	3	554	147	16	146	4.89e-38	129
TRINITY_DN60875_c0_g1	AT2G32300	34.127	126	76	4	1047	679	36	157	8.96e-13	68.2
TRINITY_DN60890_c0_g1	AT4G38350	60.976	41	16	0	147	25	1041	1081	7.29e-15	52.4
TRINITY_DN60900_c0_g1	AT2G41680	28.415	183	107	5	516	13	85	258	2.63e-17	80.5
TRINITY_DN60910_c0_g1	AT5G09650	51.22	82	35	2	249	4	75	151	2.67e-20	81.6
TRINITY_DN61024_c0_g1	AT2G03200	45.361	97	40	3	266	3	229	321	7.64e-18	76.3
TRINITY_DN61213_c0_g1	AT5G23340	58.14	43	18	0	126	254	4	46	5.07e-11	56.6
TRINITY_DN61296_c0_g1	ATCG00160	37.079	89	56	0	267	1	47	135	1.4e-14	65.9
TRINITY_DN61496_c0_g1	AT1G12220	33.333	213	128	6	617	6	388	595	6.5e-26	104
TRINITY_DN61530_c0_g1	AT5G13450	34.146	82	53	1	243	1	64	145	1.11e-09	52.4
TRINITY_DN61582_c0_g1	AT5G05340	61.321	106	39	1	314	3	193	298	1.1e-39	134
TRINITY_DN61888_c0_g1	AT3G19380	26.829	164	103	4	476	6	139	292	5.14e-09	53.5
TRINITY_DN61942_c0_g1	AT3G13120	85.149	101	15	0	578	276	91	191	1.09e-59	190
TRINITY_DN61985_c0_g1	AT1G78300	73.418	79	21	0	239	3	158	236	3.23e-37	124
TRINITY_DN62138_c0_g1	AT3G24170	29.268	164	90	5	71	487	22	184	3.42e-11	60.1
TRINITY_DN62403_c0_g1	AT4G09820	45.783	166	85	2	221	718	17	177	6.99e-42	149
TRINITY_DN62446_c0_g1	AT3G57300	42.667	75	43	0	10	234	1076	1150	2.17e-16	71.6
TRINITY_DN62468_c0_g1	AT1G53670	39.604	101	61	0	304	2	79	179	2.18e-20	83.2
TRINITY_DN62519_c0_g1	AT1G73820	44.872	78	43	0	235	2	125	202	2.62e-18	74.7
TRINITY_DN62562_c0_g1	AT2G22480	38.739	111	61	2	57	368	258	368	3.37e-16	73.2
TRINITY_DN62610_c0_g1	ATCG01050	26.214	206	142	4	628	23	115	314	4.57e-11	61.2
TRINITY_DN62619_c0_g1	AT3G54540	47.059	68	36	0	5	208	337	404	4.72e-18	75.9
TRINITY_DN62623_c0_g1	AT1G70230	60.606	33	13	0	22	120	380	412	3.9e-10	55.8
TRINITY_DN62708_c0_g1	AT1G18390	45.113	133	65	4	382	5	262	393	3.57e-25	99.4
TRINITY_DN62798_c0_g1	AT2G32220	56.716	134	57	1	404	3	1	133	5.6e-43	139
TRINITY_DN62825_c0_g1	AT4G30940	32.258	62	42	0	558	373	153	214	2.63e-10	44.7
TRINITY_DN62830_c0_g1	AT5G47500	46.774	62	33	0	141	326	159	220	6.86e-12	63.5
TRINITY_DN62854_c0_g1	AT1G28010	39.252	107	55	3	28	339	499	598	4.68e-13	65.5
TRINITY_DN62978_c0_g1	AT3G24240	42.241	116	67	0	5	352	353	468	1.53e-21	88.2
TRINITY_DN63092_c0_g1	AT5G07480	41.935	62	33	1	3	179	140	201	5.79e-11	55.5
TRINITY_DN63122_c0_g1	AT5G13240	51.724	58	26	1	95	262	161	218	1.92e-14	68.2
TRINITY_DN63200_c0_g1	AT4G23160	55.714	70	31	0	6	215	144	213	2.58e-23	90.9
TRINITY_DN63327_c0_g1	AT3G21720	46.237	93	48	1	2	280	275	365	1.22e-20	84.3
TRINITY_DN63365_c0_g1	AT3G27100	56.061	66	29	0	199	2	27	92	6.07e-17	68.9
TRINITY_DN63376_c0_g1	AT3G02660	39.394	99	59	1	5	298	304	402	3.77e-17	76.3
TRINITY_DN63638_c0_g1	AT1G71695	41.27	63	37	0	6	194	139	201	5.18e-10	55.5
TRINITY_DN63672_c0_g1	AT5G66360	38.043	92	54	1	142	408	60	151	9.17e-15	69.3
TRINITY_DN63949_c0_g1	AT1G65910	75	52	13	0	286	441	1	52	5.06e-23	93.6
TRINITY_DN63965_c0_g1	AT3G04120	38.095	63	36	1	7	195	278	337	6.46e-10	54.7
TRINITY_DN64034_c0_g1	AT1G17745	33	100	65	1	127	420	269	368	5.99e-12	61.6
TRINITY_DN64092_c0_g1	AT2G14510	37.5	112	65	4	25	360	157	263	8.5e-13	63.9
TRINITY_DN64141_c0_g1	AT1G65450	51.429	70	33	1	4	213	146	214	2.06e-18	77
TRINITY_DN64326_c0_g1	AT1G56070	75.269	93	23	0	284	6	643	735	7.76e-46	155
TRINITY_DN64338_c0_g1	AT5G39740	56.228	281	121	2	955	116	4	283	6.28e-109	320
TRINITY_DN64394_c0_g1	AT1G75600	47.761	67	35	0	524	324	68	134	4.15e-14	67.8
TRINITY_DN64397_c0_g1	ATMG00220	44.335	203	110	2	732	133	99	301	1.38e-32	122
TRINITY_DN64401_c0_g1	AT1G21650	44.086	186	93	2	25	570	831	1009	9.94e-46	160
TRINITY_DN64574_c0_g1	AT1G60680	30.729	192	97	5	33	515	125	311	4.82e-19	82.4
TRINITY_DN64579_c0_g1	ATMG00810	38.4	125	74	3	377	9	3	126	7.02e-17	73.6
TRINITY_DN64645_c0_g1	AT1G08540	43.697	119	67	0	367	11	337	455	5.16e-32	117
TRINITY_DN64713_c0_g1	AT5G05440	63.75	160	52	3	95	568	45	200	8.54e-65	200
TRINITY_DN64738_c0_g1	AT2G18110	43.005	193	108	2	68	640	4	196	1.15e-37	130
TRINITY_DN64811_c0_g1	AT2G03120	56.322	87	37	1	33	290	138	224	4.49e-28	103
TRINITY_DN64846_c0_g1	AT2G02170	57.083	240	93	2	73	792	252	481	1.15e-58	195
TRINITY_DN64996_c0_g1	ATCG00790	54.651	86	39	0	23	280	1	86	4.45e-30	103
TRINITY_DN65384_c0_g1	AT2G27690	57.377	122	49	1	10	366	317	438	3.59e-44	149
TRINITY_DN65412_c0_g1	AT3G05270	32.456	114	66	1	356	15	8	110	1.13e-09	54.3
TRINITY_DN65503_c0_g1	AT2G04540	30.588	85	59	0	256	2	169	253	2.45e-10	55.8
TRINITY_DN65853_c0_g1	AT1G69550	52.632	133	60	1	400	11	972	1104	6.13e-33	121
TRINITY_DN65953_c0_g1	AT1G16030	79.245	106	22	0	22	339	6	111	1.44e-56	184
TRINITY_DN66038_c0_g1	AT1G16770	64.384	73	23	2	221	9	156	227	1.68e-23	90.1
TRINITY_DN66066_c0_g1	AT2G25850	70	30	9	0	188	99	279	308	9.38e-10	50.1
TRINITY_DN66168_c0_g1	AT5G07710	33.696	92	61	0	331	56	329	420	3.94e-10	55.1
TRINITY_DN66311_c0_g1	AT4G05000	47.059	68	36	0	206	3	129	196	5.01e-17	70.9
TRINITY_DN66733_c0_g1	AT1G48520	44.144	111	62	0	460	128	437	547	2.04e-24	97.8
TRINITY_DN66743_c0_g1	AT5G07990	40.164	122	68	2	17	370	2	122	3.12e-24	95.9
TRINITY_DN66770_c0_g1	AT2G03770	37.853	177	89	5	526	2	33	190	2.76e-27	105
TRINITY_DN66782_c0_g1	AT1G23090	62.195	82	31	0	248	3	9	90	1.44e-16	76.6
TRINITY_DN66856_c0_g1	AT5G04530	45.185	135	69	3	56	448	17	150	1.02e-33	122
TRINITY_DN67411_c0_g1	AT4G39330	52.941	51	24	0	2	154	304	354	1.23e-13	65.5
TRINITY_DN68028_c0_g1	AT4G23160	33.333	72	48	0	216	1	453	524	3.02e-10	54.3
TRINITY_DN68210_c0_g1	AT5G13520	75	88	22	0	3	266	329	416	7.16e-40	138
TRINITY_DN68213_c0_g1	AT1G16740	49.038	104	53	0	3	314	4	107	2.36e-31	107
TRINITY_DN68264_c0_g1	AT1G05080	34.653	101	61	4	297	7	133	232	5.17e-09	51.6
TRINITY_DN68304_c0_g1	AT1G11530	52.632	76	36	0	322	95	38	113	1.66e-10	53.5
TRINITY_DN68600_c0_g1	AT4G39400	46.429	56	30	0	475	308	722	777	6.34e-11	59.3
TRINITY_DN68607_c0_g1	AT2G25240	27.429	175	98	6	54	560	232	383	1.02e-08	54.3
TRINITY_DN68653_c0_g1	AT5G23140	57.143	49	21	0	279	425	31	79	3.82e-13	63.9
TRINITY_DN68701_c0_g1	AT3G05400	31.013	158	93	6	684	244	176	328	9.71e-10	58.2
TRINITY_DN69010_c0_g1	AT5G10920	42.466	73	42	0	4	222	433	505	6.43e-14	66.2
TRINITY_DN69087_c0_g1	AT5G66330	45.679	81	44	0	1	243	114	194	3.92e-10	44.3
TRINITY_DN69092_c0_g1	AT2G39650	41.558	77	42	2	232	2	98	171	8.12e-12	63.2
TRINITY_DN69104_c0_g1	AT1G52300	70.115	87	26	0	332	72	1	87	5.64e-39	125
TRINITY_DN69176_c0_g1	AT3G55800	73.5	400	97	3	1378	182	1	392	0	598
TRINITY_DN69559_c0_g1	AT2G18020	66.667	171	57	0	37	549	1	171	9.46e-84	247
TRINITY_DN69572_c0_g1	AT2G41700	34.694	147	91	2	7	432	1488	1634	3.69e-16	73.9
TRINITY_DN69607_c0_g1	AT3G08500	77.941	68	13	2	106	309	28	93	5.49e-32	114
TRINITY_DN69661_c0_g1	AT5G55190	79.747	79	16	0	242	6	35	113	8.59e-43	137
TRINITY_DN69771_c0_g1	ATMG00980	58.333	48	20	0	101	244	1	48	3.77e-11	54.7
TRINITY_DN69881_c0_g1	AT5G09930	35.714	84	45	3	11	244	420	500	2.53e-09	52.8
TRINITY_DN70164_c0_g1	AT1G52600	62.025	79	29	1	239	3	8	85	3.92e-29	102
TRINITY_DN70173_c0_g1	AT2G44810	53.247	77	31	3	17	241	190	263	3.81e-17	73.9
TRINITY_DN70278_c0_g1	AT5G10720	39.13	69	42	0	474	268	543	611	9.56e-10	55.8
TRINITY_DN70591_c0_g1	AT1G17220	50	78	39	0	262	29	931	1008	5e-19	79.7
TRINITY_DN70610_c0_g1	AT5G52190	40.476	84	48	1	18	269	53	134	6.51e-12	58.2
TRINITY_DN70618_c0_g1	AT4G02780	41.401	157	91	1	469	2	407	563	2.58e-33	123
TRINITY_DN70637_c0_g1	AT5G53300	97.403	77	2	0	233	3	23	99	9.47e-53	160
TRINITY_DN70657_c0_g1	AT1G27385	69.466	131	39	1	712	320	69	198	2.82e-54	181
TRINITY_DN70711_c0_g1	AT4G26230	65.169	89	31	0	68	334	9	97	2.03e-40	130
TRINITY_DN70871_c0_g1	AT4G26200	62.712	59	22	0	2	178	388	446	3.81e-22	87
TRINITY_DN71060_c0_g1	AT2G47000	39.655	116	68	2	1	345	465	579	1.65e-15	70.9
TRINITY_DN71080_c0_g1	AT5G18000	35.632	87	49	3	53	307	214	295	8.18e-09	51.2
TRINITY_DN71118_c0_g1	AT1G20380	55.814	43	19	0	53	181	201	243	9.47e-12	59.7
TRINITY_DN71372_c0_g1	AT1G72730	77.236	123	28	0	369	1	219	341	4.8e-68	210
TRINITY_DN71399_c0_g1	AT3G19210	40	150	89	1	2	448	347	496	1.13e-30	115
TRINITY_DN71443_c0_g1	AT3G10910	66.667	42	14	0	1	126	124	165	1.92e-15	68.9
TRINITY_DN71529_c0_g1	AT3G49680	36.25	80	45	1	2	241	339	412	1.73e-10	57.8
TRINITY_DN71555_c0_g1	AT4G32140	78.226	248	54	0	7	750	147	394	1.82e-112	329
TRINITY_DN71563_c0_g1	AT5G53460	42.636	129	70	2	4	378	1897	2025	5.64e-27	104
TRINITY_DN71567_c0_g1	AT1G10060	45.07	71	38	1	216	4	342	411	2.92e-13	62.4
TRINITY_DN71747_c0_g1	AT1G51440	69.444	36	11	0	113	6	87	122	4.39e-12	63.5
TRINITY_DN71818_c0_g1	AT4G14030	69.444	72	22	0	219	4	11	82	4.78e-29	108
TRINITY_DN72210_c0_g1	AT1G54500	64	100	35	1	588	884	65	164	4.42e-41	140
TRINITY_DN72225_c0_g1	AT1G77710	91.86	86	7	0	715	458	3	88	2.05e-50	163
TRINITY_DN72267_c0_g1	AT1G08090	71.854	302	82	2	901	2	21	321	1.47e-143	414
TRINITY_DN72286_c0_g1	AT3G26430	59.943	352	140	1	1055	3	27	378	8.6e-157	449
TRINITY_DN72348_c0_g1	AT2G33150	48.12	133	64	2	2	385	232	364	7.47e-33	119
TRINITY_DN72360_c0_g1	AT3G24255	25.5	200	140	4	726	145	15	211	1.04e-11	63.9
TRINITY_DN72448_c0_g1	AT4G04350	53.535	99	43	2	186	473	91	189	2.32e-30	115
TRINITY_DN72459_c0_g1	AT5G05610	66.116	242	79	1	621	1346	2	240	3.19e-90	278
TRINITY_DN72528_c0_g1	AT3G04120	78.613	173	37	0	2	520	165	337	1.55e-92	274
TRINITY_DN72633_c0_g1	AT1G08710	39.72	214	127	1	258	893	2	215	1.15e-46	160
TRINITY_DN72688_c0_g1	AT1G63250	38.562	153	80	5	421	2	378	529	5.27e-22	90.5
TRINITY_DN72738_c0_g1	AT5G10920	50.725	207	102	0	626	6	59	265	6.07e-67	215
TRINITY_DN72742_c0_g1	AT5G21482	58.824	51	21	0	155	3	50	100	8.18e-11	60.1
TRINITY_DN72766_c0_g1	AT3G19820	46.795	156	69	3	446	18	310	464	1.85e-42	147
TRINITY_DN72827_c0_g1	AT2G13680	76	75	18	0	286	62	1850	1924	3.09e-34	123
TRINITY_DN72839_c0_g1	AT1G78860	43.75	96	50	3	12	290	99	193	1.52e-14	67
TRINITY_DN72883_c0_g1	AT1G29250	78.947	114	23	1	330	668	1	114	8.64e-58	184
TRINITY_DN72912_c0_g1	AT3G16340	60.606	33	13	0	102	4	107	139	4.11e-08	50.4
TRINITY_DN72946_c0_g1	AT3G22060	33.094	139	89	2	499	89	112	248	1.33e-20	85.1
TRINITY_DN72951_c0_g1	AT1G50380	34.188	117	74	2	21	371	131	244	1.07e-16	75.1
TRINITY_DN73063_c0_g1	AT4G28560	45.882	85	41	1	244	5	33	117	6.65e-22	89.4
TRINITY_DN73084_c0_g1	AT2G06050	56.955	381	160	4	83	1219	7	385	3.13e-156	449
TRINITY_DN73197_c0_g1	AT5G46100	33.333	378	239	5	575	1678	11	385	4.87e-69	234
TRINITY_DN73222_c0_g1	ATMG00730	50.704	142	68	1	6	425	7	148	1.12e-28	105
TRINITY_DN73237_c0_g1	AT2G36260	42.188	64	37	0	281	90	36	99	1.94e-13	60.5
TRINITY_DN73299_c0_g1	AT4G26270	29.078	141	78	2	22	435	210	331	4.73e-10	56.6
TRINITY_DN73354_c0_g1	AT2G04560	24.444	405	253	15	1254	136	40	423	1.22e-17	85.5
TRINITY_DN73651_c0_g1	AT5G16715	31.387	137	78	4	420	13	411	532	1.94e-12	63.5
TRINITY_DN73791_c0_g1	AT2G20450	45.669	127	67	1	492	112	1	125	6.89e-31	108
TRINITY_DN73823_c0_g1	AT5G16100	53.623	69	32	0	233	27	344	412	1e-19	84.3
TRINITY_DN73862_c0_g1	AT5G21960	58.242	91	38	0	346	618	6	96	2.36e-28	110
TRINITY_DN73882_c0_g1	AT3G51240	48.397	343	163	4	5	1027	1	331	2.97e-109	326
TRINITY_DN74111_c0_g1	AT5G56940	52.128	94	45	0	259	540	16	109	6.14e-28	105
TRINITY_DN74115_c0_g1	AT5G17420	65.733	464	111	9	160	1551	1	416	0	579
TRINITY_DN74251_c0_g1	AT1G32020	30.645	124	77	5	16	375	3	121	8.02e-11	56.6
TRINITY_DN74274_c0_g1	AT5G64150	37.097	124	75	2	377	15	210	333	1.59e-13	65.5
TRINITY_DN74389_c0_g1	AT5G55640	50	148	65	4	173	601	1	144	4.28e-39	134
TRINITY_DN74435_c0_g1	AT4G19130	48.78	123	60	1	397	29	219	338	3.45e-36	130
TRINITY_DN74479_c0_g1	AT5G23270	88.235	34	4	0	109	210	301	334	7.2e-12	58.2
TRINITY_DN75358_c0_g1	AT3G51280	75	124	28	1	133	504	7	127	1.49e-55	180
TRINITY_DN75441_c0_g1	AT5G28030	39.103	156	88	5	11	460	110	264	2.16e-15	71.2
TRINITY_DN75445_c0_g1	AT2G36870	57.534	73	29	1	221	3	35	105	5.73e-23	89
TRINITY_DN75904_c0_g1	AT4G25760	42.353	85	41	3	491	255	26	108	1.12e-10	58.9
TRINITY_DN76174_c0_g1	AT1G62750	67.123	73	23	1	1	219	530	601	1.51e-27	103
TRINITY_DN76553_c0_g1	AT2G45240	38.095	84	46	1	20	271	140	217	1.21e-08	50.1
TRINITY_DN77067_c0_g1	AT4G02410	50	66	33	0	199	2	132	197	4.09e-18	76.6
TRINITY_DN77435_c0_g1	AT2G02061	63.636	66	23	1	6	200	184	249	7.79e-23	88.6
TRINITY_DN77601_c0_g1	AT1G72810	31.148	122	74	2	350	12	349	469	7.54e-14	66.2
TRINITY_DN77700_c0_g1	AT1G79250	41.667	84	47	1	252	1	143	224	7.73e-15	70.1
TRINITY_DN77832_c0_g1	AT2G44520	30.675	163	109	3	2	484	128	288	1.14e-10	58.9
TRINITY_DN78020_c0_g1	AT1G15700	53.333	60	28	0	1	180	324	383	3.65e-11	56.2
TRINITY_DN78233_c0_g1	AT5G01930	42.708	96	55	0	433	146	343	438	4.37e-19	77.4
TRINITY_DN78307_c0_g1	AT5G58070	50	54	27	0	62	223	5	58	9.27e-13	59.7
TRINITY_DN78309_c0_g1	AT3G46970	53.086	81	31	1	232	11	663	743	1.1e-23	92.4
TRINITY_DN78481_c0_g1	AT2G37220	58.376	197	72	3	976	416	88	284	1.45e-70	227
TRINITY_DN78648_c0_g1	AT2G41680	46.853	143	71	2	417	4	81	223	3.27e-36	131
TRINITY_DN78792_c0_g1	AT4G26530	62.037	108	41	0	350	27	252	359	1.71e-39	134
TRINITY_DN79010_c0_g1	AT1G73080	48.913	92	47	0	278	3	868	959	1.2e-19	81.6
TRINITY_DN79137_c0_g1	AT3G18130	68.657	67	21	0	1	201	36	102	9.49e-28	100
TRINITY_DN79144_c0_g1	AT2G32060	56.19	105	46	0	2	316	27	131	7.49e-40	129
TRINITY_DN79181_c0_g1	AT1G73530	35.632	87	53	1	295	546	78	164	1.15e-10	57.8
TRINITY_DN79221_c0_g1	AT3G08910	50	84	41	1	2	253	167	249	5.77e-22	86.7
TRINITY_DN79331_c0_g1	AT5G04710	40.708	113	61	4	323	3	111	223	1.74e-21	87.4
TRINITY_DN79620_c0_g1	AT5G19700	69.231	104	32	0	5	316	249	352	7.31e-46	154
TRINITY_DN79654_c0_g1	AT4G26910	55.34	103	45	1	1	309	362	463	9.64e-38	132
TRINITY_DN79655_c0_g1	AT2G30410	52.5	40	19	0	397	278	38	77	1.11e-08	49.7
TRINITY_DN79741_c0_g1	AT3G45300	38.636	88	53	1	266	3	320	406	7.14e-11	56.2
TRINITY_DN79757_c0_g1	AT1G09590	50	54	27	0	164	3	15	68	7.48e-13	60.1
TRINITY_DN79835_c0_g1	AT2G39140	38.411	151	85	4	726	289	259	406	6.74e-21	90.1
TRINITY_DN79923_c0_g1	AT3G52590	43.82	89	50	0	89	355	1	89	6.16e-20	79
TRINITY_DN80022_c0_g1	AT1G29090	43.077	65	33	2	9	200	54	115	1.51e-09	51.6
TRINITY_DN80240_c0_g1	AT5G66010	51.724	58	26	1	11	178	182	239	4.87e-10	56.2
TRINITY_DN80311_c0_g1	AT5G48930	65.934	91	31	0	4	276	326	416	7.81e-38	130
TRINITY_DN80691_c0_g1	AT2G26390	30.172	116	65	3	39	350	275	386	2.79e-12	62.4
TRINITY_DN80724_c0_g1	AT2G28100	30.357	112	53	4	425	99	104	193	1.33e-09	54.7
TRINITY_DN80868_c0_g1	AT5G22470	56.061	132	58	0	1	396	356	487	6.12e-42	147
TRINITY_DN80986_c0_g1	AT4G23030	62.821	234	86	1	703	2	172	404	1.29e-95	288
TRINITY_DN81321_c0_g1	AT4G14716	54.902	153	69	0	3	461	28	180	5.14e-59	181
TRINITY_DN81335_c0_g1	AT5G10920	46.667	105	56	0	315	1	332	436	3.1e-27	103
TRINITY_DN81387_c0_g1	AT5G33290	51.724	58	28	0	202	29	444	501	1.55e-16	71.2
TRINITY_DN81456_c0_g1	AT5G26340	60.15	133	52	1	445	50	381	513	8.52e-52	171
TRINITY_DN81555_c0_g1	AT5G07180	58.209	67	28	0	202	2	724	790	1.52e-23	91.3
TRINITY_DN81753_c0_g1	AT1G68570	55.556	54	23	1	162	1	2	54	9.3e-10	56.6
TRINITY_DN81767_c0_g1	AT1G56070	66.304	92	30	1	275	3	509	600	2.36e-35	126
TRINITY_DN81798_c0_g1	AT1G78570	44.138	145	57	5	4	393	179	314	2.92e-22	97.1
TRINITY_DN81937_c0_g1	AT2G28790	50.435	230	110	4	32	712	47	275	2.12e-84	252
TRINITY_DN82105_c0_g1	AT5G20250	63.359	131	36	2	379	2	291	414	1.95e-48	167
TRINITY_DN82149_c0_g1	AT5G11670	40.741	81	48	0	312	554	53	133	1.87e-13	67.4
TRINITY_DN82230_c0_g1	AT1G58340	72.973	74	20	0	562	341	426	499	6.84e-23	94.7
TRINITY_DN82335_c0_g1	AT3G61540	52.439	82	33	2	230	3	150	231	5.65e-17	73.2
TRINITY_DN82497_c0_g1	AT2G26330	61.111	54	21	0	241	80	99	152	5.71e-14	64.7
TRINITY_DN82733_c0_g1	AT2G33210	47.945	73	38	0	220	2	193	265	1.98e-16	71.2
TRINITY_DN82793_c0_g1	AT3G48730	45.455	55	30	0	340	176	418	472	1.86e-10	56.2
TRINITY_DN82878_c0_g1	AT1G09830	45.763	59	31	1	3	179	387	444	8.4e-09	49.7
TRINITY_DN83154_c0_g1	AT4G26530	67.391	184	59	1	29	580	67	249	9.4e-73	223
TRINITY_DN83315_c0_g1	AT1G26480	74.054	185	48	0	557	3	13	197	8.03e-98	285
TRINITY_DN83364_c0_g1	AT5G52810	38.462	65	40	0	199	5	68	132	1.65e-08	51.6
TRINITY_DN83729_c0_g1	AT4G35830	43.243	74	35	3	357	145	830	899	1.4e-09	53.9
TRINITY_DN84021_c0_g1	AT5G63030	50	74	37	0	5	226	15	88	5.04e-22	82
TRINITY_DN84210_c0_g1	AT4G01800	54.037	161	73	1	487	5	264	423	1.31e-49	170
TRINITY_DN84441_c0_g1	AT4G34555	61.111	72	28	0	173	388	35	106	1.51e-28	101
TRINITY_DN84801_c0_g1	AT5G23940	35.616	146	86	2	446	15	302	441	3.69e-15	71.2
TRINITY_DN84861_c0_g1	AT4G17260	45.833	120	65	0	362	3	117	236	5.36e-34	121
TRINITY_DN85020_c0_g1	AT2G43100	37.5	80	46	2	355	119	133	209	6.54e-10	54.7
TRINITY_DN85062_c0_g1	AT2G20860	49.64	139	65	2	1	402	78	216	1.98e-32	117
TRINITY_DN85396_c0_g1	AT4G16720	69.903	206	60	2	13	627	1	205	1.39e-84	249
TRINITY_DN85451_c0_g1	AT5G07340	71.951	82	21	1	3	242	215	296	1.69e-28	105
TRINITY_DN85610_c0_g1	AT1G60660	67.416	89	29	0	781	515	32	120	5.82e-41	140
TRINITY_DN85745_c0_g1	AT4G35905	57.5	40	17	0	624	505	32	71	5.39e-11	57.8
TRINITY_DN85820_c0_g1	AT3G13180	35.294	136	84	1	1	396	334	469	3.89e-23	93.2
TRINITY_DN85829_c0_g1	AT3G61250	62.766	94	23	3	267	1	67	153	3.77e-32	113
TRINITY_DN85851_c0_g1	AT2G37710	34.667	75	48	1	12	236	195	268	1.6e-11	59.7
TRINITY_DN86008_c0_g1	AT4G25450	37.838	74	43	1	254	33	485	555	1.24e-10	55.8
TRINITY_DN86117_c0_g1	AT1G03130	95.714	70	3	0	211	2	80	149	5.61e-45	142
TRINITY_DN86251_c0_g1	AT2G13790	60.759	79	30	1	240	4	87	164	1.69e-14	66.2
TRINITY_DN86300_c0_g1	AT5G08650	58	100	42	0	19	318	271	370	2.28e-33	121
TRINITY_DN86360_c0_g1	AT1G43140	60.465	43	17	0	151	279	547	589	1.14e-08	52.8
TRINITY_DN86403_c0_g1	AT1G26520	29.144	374	201	15	3	1088	51	372	7.43e-35	131
TRINITY_DN86571_c0_g1	AT5G49030	39.837	123	73	1	2	370	965	1086	6.71e-25	97.8
TRINITY_DN86575_c0_g1	AT5G04990	46.914	81	40	2	6	242	364	443	1.66e-12	61.6
TRINITY_DN86643_c0_g1	AT1G50010	86.957	161	21	0	1	483	275	435	5.31e-107	313
TRINITY_DN86703_c0_g1	AT5G27660	42.599	277	142	6	1130	336	149	420	3.35e-64	211
TRINITY_DN86722_c0_g1	AT1G68090	35.374	147	95	0	5	445	137	283	6.79e-26	99.4
TRINITY_DN86727_c0_g1	AT1G68090	40.217	92	55	0	331	56	224	315	2.64e-17	75.1
TRINITY_DN86793_c0_g1	AT3G07810	36.522	115	61	2	311	3	68	182	7.25e-23	91.7
TRINITY_DN86945_c0_g1	AT5G63890	43.796	137	66	3	1	402	163	291	4.66e-27	104
TRINITY_DN86988_c0_g1	AT2G01770	74.299	214	55	0	364	1005	17	230	5.39e-104	310
TRINITY_DN87218_c0_g1	AT1G45110	44.444	72	40	0	217	2	66	137	1.08e-13	63.5
TRINITY_DN87233_c0_g1	AT2G21940	47.458	59	30	1	51	224	102	160	2.98e-11	57
TRINITY_DN87334_c0_g1	AT3G21580	58.36	317	129	1	1489	539	75	388	9.91e-110	336
TRINITY_DN87359_c0_g1	AT3G57490	75.799	219	53	0	210	866	41	259	1.61e-125	360
TRINITY_DN87381_c0_g1	AT2G43290	40.523	153	76	4	415	855	63	206	1.13e-26	104
TRINITY_DN87492_c0_g1	ATMG01360	70.349	172	51	0	516	1	52	223	3.08e-45	155
TRINITY_DN87533_c0_g1	AT3G02660	40.566	106	62	1	3	317	331	436	1.51e-18	79
TRINITY_DN87738_c0_g1	AT4G23160	31.667	60	41	0	30	209	229	288	4.19e-11	42.7
TRINITY_DN87758_c0_g1	AT4G11600	47.059	68	36	0	206	3	127	194	6.88e-18	73.6
TRINITY_DN87964_c0_g1	AT5G52640	75.714	70	17	0	250	459	260	329	4.07e-33	122
TRINITY_DN88039_c0_g1	AT4G12910	61.667	120	45	1	359	3	155	274	3.66e-49	162
TRINITY_DN88229_c0_g1	AT3G60750	55.882	68	28	1	200	3	614	681	1.44e-17	74.3
TRINITY_DN88240_c0_g1	AT4G23160	38.202	89	55	0	275	9	347	435	1.11e-15	70.1
TRINITY_DN88371_c0_g1	AT1G55350	44.681	47	20	1	2	124	1753	1799	7.34e-08	47
TRINITY_DN88406_c0_g1	AT5G23300	43.443	122	61	1	18	383	86	199	5.71e-26	101
TRINITY_DN88499_c0_g1	AT3G57620	48	100	46	4	2	295	247	342	2.96e-18	77.8
TRINITY_DN88518_c0_g1	AT4G15560	41.481	135	75	3	398	3	317	450	2.08e-24	97.1
TRINITY_DN88547_c0_g1	AT3G02570	36.792	106	51	3	2	301	68	163	4.32e-14	65.9
TRINITY_DN88624_c0_g1	AT1G63440	61.842	76	29	0	239	12	834	909	4.44e-13	62.8
TRINITY_DN88750_c0_g1	AT4G26900	40.777	103	57	2	27	326	94	195	7.91e-13	62.8
TRINITY_DN88976_c0_g1	AT5G56600	71.318	129	36	1	752	366	1	128	5.23e-65	201
TRINITY_DN89108_c0_g1	AT5G06290	41.333	75	41	1	1	216	129	203	8.26e-14	63.5
TRINITY_DN89114_c0_g1	AT1G17100	37.079	89	51	2	1	267	79	162	5.78e-13	61.6
TRINITY_DN89317_c0_g1	AT3G48730	54.545	44	20	0	457	326	429	472	1.6e-08	52
TRINITY_DN89450_c0_g1	AT2G15480	34.94	83	44	2	20	262	206	280	1.71e-08	49.7
TRINITY_DN89566_c0_g1	AT3G55320	39.437	71	42	1	215	3	1159	1228	7.04e-08	50.8
TRINITY_DN89574_c0_g1	AT2G28500	47.619	63	33	0	8	196	107	169	5e-14	65.1
TRINITY_DN89808_c0_g1	AT2G33150	36.283	113	54	3	2	340	309	403	3.24e-14	67
TRINITY_DN89818_c0_g1	AT5G10330	40.602	133	76	3	412	20	78	209	1.39e-21	88.6
TRINITY_DN89837_c0_g1	AT2G37770	38.686	137	70	3	182	553	12	147	1.18e-25	100
TRINITY_DN89994_c0_g1	AT3G06080	57.843	102	34	3	2	289	341	439	7.34e-29	111
TRINITY_DN89996_c0_g1	AT2G27970	77.778	63	14	0	5	193	13	75	1.94e-32	107
TRINITY_DN90011_c0_g1	ATCG00190	50	68	33	1	240	40	988	1055	4.94e-15	67.8
TRINITY_DN90434_c0_g1	AT5G22090	32.734	278	144	8	732	1538	34	277	1.29e-13	73.9
TRINITY_DN90850_c0_g1	AT5G21274	45.714	70	38	0	119	328	1	70	1.86e-17	72.4
TRINITY_DN91280_c0_g1	AT5G20650	42.963	135	67	2	32	436	1	125	5.08e-19	77.8
TRINITY_DN91487_c0_g1	AT5G51100	45.205	73	35	1	204	1	84	156	1.73e-14	65.5
TRINITY_DN91677_c0_g1	AT5G57520	51.923	52	18	1	165	31	51	102	2.59e-11	54.7
TRINITY_DN91818_c0_g1	AT5G08650	68.539	89	27	1	269	3	87	174	2.98e-37	131
TRINITY_DN92112_c0_g1	AT5G23860	84.701	268	41	0	806	3	88	355	8e-157	443
TRINITY_DN92158_c0_g1	AT3G19480	45.205	146	77	2	139	573	49	192	3.21e-34	127
TRINITY_DN92307_c0_g1	AT1G17180	33.036	112	69	3	332	9	59	168	5.92e-10	53.9
TRINITY_DN92313_c0_g1	AT2G35030	57.333	75	32	0	2	226	147	221	3.76e-25	96.3
TRINITY_DN92688_c0_g1	AT2G30720	38.333	60	37	0	3	182	317	376	2.29e-08	48.5
TRINITY_DN92710_c0_g1	AT1G56070	56.115	139	61	0	418	2	268	406	1.81e-50	171
TRINITY_DN92942_c0_g1	AT5G60790	39.655	116	69	1	421	77	236	351	2.68e-20	85.5
TRINITY_DN93095_c0_g1	AT2G01050	35.616	73	43	3	6	215	126	197	8.38e-08	47
TRINITY_DN93105_c0_g1	AT3G48540	32.374	139	73	6	414	46	78	211	8.94e-10	54.7
TRINITY_DN93106_c0_g1	AT3G48000	42.727	110	63	0	330	1	379	488	5.61e-21	86.3
TRINITY_DN93110_c0_g1	AT1G28130	57.944	107	43	1	316	2	11	117	1.52e-29	110
TRINITY_DN93219_c0_g1	AT2G46210	40.541	74	44	0	36	257	363	436	7.82e-13	63.2
TRINITY_DN93333_c0_g1	AT3G12580	46.296	54	15	1	122	3	553	606	2.26e-08	48.5
TRINITY_DN93677_c0_g1	AT1G69550	49.383	81	40	1	245	3	945	1024	4.74e-15	69.3
TRINITY_DN93768_c0_g1	AT5G22440	70.833	72	21	0	2	217	56	127	9.69e-21	80.9
TRINITY_DN93959_c0_g1	AT1G80490	64.865	37	13	0	246	136	796	832	3.32e-12	54.3
TRINITY_DN93981_c0_g1	AT4G30800	61.314	137	50	2	12	416	1	136	2.76e-56	172
TRINITY_DN94018_c0_g1	AT3G28380	51.852	54	25	1	361	203	547	600	3.84e-11	58.5
TRINITY_DN94117_c0_g1	AT4G29840	37.097	62	38	1	237	52	417	477	6.15e-08	47.8
TRINITY_DN94309_c0_g1	AT2G40840	33.065	124	81	1	159	530	454	575	5.4e-16	75.1
TRINITY_DN94410_c0_g1	AT5G38430	53.846	65	30	0	198	4	116	180	1.61e-24	90.1
TRINITY_DN94542_c0_g1	AT3G27730	74.667	150	38	0	2	451	285	434	3.45e-75	242
TRINITY_DN94968_c0_g1	AT3G10270	57.647	85	36	0	413	667	87	171	1.77e-28	112
TRINITY_DN95107_c0_g1	ATMG01190	77.947	263	57	1	3	788	108	370	7.9e-149	425
TRINITY_DN95167_c0_g1	AT5G45400	37.705	122	69	3	360	4	632	749	3.35e-22	90.1
TRINITY_DN95373_c0_g1	AT1G50420	62.281	114	43	0	13	354	155	268	1.09e-44	150
TRINITY_DN95429_c0_g1	AT3G12080	35.333	150	65	3	2	355	163	312	3.19e-20	84.3
TRINITY_DN95501_c0_g1	AT1G18440	47.887	71	36	1	2	211	170	240	2.77e-15	67.4
TRINITY_DN95791_c0_g1	AT3G02060	44.156	77	43	0	3	233	562	638	1.19e-18	77.8
TRINITY_DN96008_c0_g1	AT5G28237	45.783	83	37	1	225	1	67	149	1.11e-16	74.7
TRINITY_DN96099_c0_g1	AT4G35020	70.667	75	22	0	232	8	1	75	1.18e-34	117
TRINITY_DN96193_c0_g1	AT5G60700	53.333	45	21	0	117	251	112	156	1.64e-12	60.8
TRINITY_DN96508_c0_g1	AT2G28720	84.906	53	8	0	104	262	61	113	5.29e-28	98.6
TRINITY_DN97014_c0_g1	AT1G11790	36.957	92	55	2	291	22	243	333	4.66e-10	55.8
TRINITY_DN97103_c0_g1	AT5G38280	54.762	42	19	0	30	155	208	249	1.04e-09	54.7
TRINITY_DN97214_c0_g1	AT3G24230	53.191	141	62	2	509	99	303	443	9.04e-45	150
TRINITY_DN97319_c0_g1	AT4G39400	47.191	89	46	1	275	9	456	543	4.55e-18	77
TRINITY_DN97525_c0_g1	AT5G20820	62.791	43	14	2	16	141	86	127	1.91e-09	52.4
TRINITY_DN97582_c0_g1	AT4G26050	37.705	61	38	0	188	6	83	143	3.49e-08	47.8
TRINITY_DN97654_c0_g1	AT4G36630	39.205	176	90	6	583	65	820	981	2.58e-22	94
TRINITY_DN97672_c0_g1	AT3G22400	54.412	68	28	2	236	39	477	543	1.02e-15	69.7
TRINITY_DN97759_c0_g1	ATMG00730	44.828	58	31	1	224	51	204	260	3.99e-08	47.8
TRINITY_DN97767_c0_g1	AT4G05160	41.558	77	44	1	11	238	463	539	1.15e-11	58.2
TRINITY_DN97851_c0_g1	AT1G04950	77.778	27	6	0	131	211	245	271	1.25e-10	49.3
TRINITY_DN98087_c0_g1	AT1G14400	57.143	42	13	1	280	390	34	75	2.61e-09	52
TRINITY_DN98214_c0_g1	AT5G23250	55.263	76	33	1	48	272	266	341	2.56e-22	89.4
TRINITY_DN98340_c0_g1	AT1G78920	53.125	64	29	1	275	87	726	789	2.3e-16	73.6
TRINITY_DN98973_c0_g1	AT4G04350	53.846	52	24	0	6	161	621	672	2.41e-15	68.2
TRINITY_DN99045_c0_g1	AT5G65760	47.407	135	69	1	410	6	50	182	3.99e-37	134
TRINITY_DN99053_c0_g1	AT5G55950	80	70	14	0	212	3	225	294	3.6e-32	114
TRINITY_DN99415_c0_g1	AT3G11210	63.424	257	93	1	1063	296	1	257	9.5e-122	357
TRINITY_DN99445_c0_g1	AT1G19440	52.778	36	17	0	247	140	476	511	1.18e-08	49.7
TRINITY_DN99868_c0_g1	AT5G50340	46.512	43	23	0	73	201	554	596	9.24e-08	46.6
TRINITY_DN99911_c0_g1	AT1G62640	41.791	67	38	1	208	8	306	371	5.15e-10	53.1
TRINITY_DN100244_c0_g1	AT1G15460	44.444	126	42	4	2	346	557	665	4.72e-24	99.8
TRINITY_DN100499_c0_g1	AT1G17220	35.659	129	73	3	2	361	720	847	1.1e-16	74.3
TRINITY_DN100912_c0_g1	AT1G12420	47.368	38	20	0	5	118	113	150	2.04e-09	38.5
TRINITY_DN101239_c0_g1	AT1G70250	54.545	44	19	1	223	95	712	755	3.48e-09	50.8
TRINITY_DN101330_c0_g1	AT5G63620	41.86	86	45	2	243	1	231	316	1.4e-11	58.2
TRINITY_DN102035_c0_g1	AT5G17310	34.94	83	47	2	254	6	270	345	2.59e-09	52
TRINITY_DN102260_c0_g1	AT5G14180	36.752	117	68	3	392	60	299	415	8.77e-20	83.2
TRINITY_DN102283_c0_g1	AT1G59970	41.667	120	56	3	338	12	172	288	3.94e-21	85.9
TRINITY_DN102377_c0_g1	ATMG00513	40.244	82	43	3	1	228	397	478	2.31e-09	52.8
TRINITY_DN102433_c0_g1	AT4G26840	55.405	74	33	0	485	264	17	90	1.24e-21	84.7
TRINITY_DN102508_c0_g1	AT3G07270	46.269	67	35	1	6	206	371	436	1.16e-10	55.1
TRINITY_DN102616_c0_g1	AT5G60390	72.881	118	32	0	428	75	323	440	2.05e-59	189
TRINITY_DN102734_c0_g1	AT4G23030	69.355	124	37	1	401	30	214	336	1.77e-53	175
TRINITY_DN102744_c0_g1	AT3G25660	52.667	150	66	1	452	3	331	475	7.11e-43	148
TRINITY_DN102745_c0_g1	AT4G36630	50.617	81	39	1	634	395	670	750	1.34e-11	64.7
TRINITY_DN102796_c0_g1	AT5G56810	41.667	60	35	0	700	521	1	60	2.45e-09	57
TRINITY_DN102824_c0_g1	AT3G62370	54.821	363	158	3	1297	212	2	359	1.07e-143	417
TRINITY_DN102902_c0_g1	AT1G09970	55.102	49	22	0	149	3	801	849	2.27e-12	59.7
TRINITY_DN103051_c0_g1	AT3G63080	52.564	78	36	1	167	397	14	91	9.5e-24	90.1
TRINITY_DN103199_c0_g1	AT5G11150	34.375	64	42	0	18	209	126	189	2.17e-12	58.9
TRINITY_DN103544_c0_g1	AT3G11250	54.613	271	121	1	1039	233	1	271	3.79e-96	289
TRINITY_DN103558_c0_g1	AT5G53460	44.444	72	39	1	427	215	2114	2185	2.12e-13	65.9
TRINITY_DN103562_c0_g1	AT5G47130	53.061	49	23	0	149	3	89	137	2.62e-11	57.4
TRINITY_DN103586_c0_g1	AT1G29900	40.659	91	53	1	308	39	901	991	6.05e-09	51.6
TRINITY_DN103655_c0_g1	AT4G05050	97.701	87	2	0	1	261	60	146	1.27e-55	174
TRINITY_DN103706_c0_g1	AT5G35360	38.462	104	59	3	5	313	418	517	7.78e-16	71.2
TRINITY_DN103740_c0_g1	AT1G54290	60.377	106	40	1	461	144	11	114	3.58e-37	124
TRINITY_DN103877_c0_g1	AT5G17920	55.072	69	31	0	840	634	696	764	5.57e-18	83.6
TRINITY_DN104056_c0_g1	AT2G42800	56.716	268	112	3	203	997	32	298	4.18e-90	276
TRINITY_DN104195_c0_g1	AT1G09020	59.101	467	174	6	2049	685	19	480	0	546
TRINITY_DN104241_c0_g1	AT4G27290	36.232	138	78	3	242	634	24	158	2.2e-20	88.6
TRINITY_DN104383_c0_g1	AT1G50480	55.263	152	57	3	423	1	322	473	3.94e-45	155
TRINITY_DN104460_c0_g1	AT3G12770	84.615	26	4	0	346	269	670	695	2.3e-11	58.9
TRINITY_DN104713_c0_g1	AT5G53460	57	100	43	0	302	3	1755	1854	5.3e-35	125
TRINITY_DN104767_c0_g1	AT5G47530	34.568	81	52	1	67	306	311	391	5.51e-11	59.7
TRINITY_DN104819_c0_g1	AT1G71860	38.272	81	48	2	242	3	232	311	3.45e-12	59.7
TRINITY_DN105088_c0_g1	AT3G59760	61.111	90	34	1	13	279	138	227	1.09e-30	111
TRINITY_DN105119_c0_g1	AT5G06100	68.627	51	16	0	454	302	59	109	1.9e-24	82.4
TRINITY_DN105120_c0_g1	AT4G34870	69.942	173	45	1	37	534	1	173	2.61e-86	253
TRINITY_DN105170_c0_g1	AT3G51895	64.249	193	69	0	42	620	305	497	4.14e-80	252
TRINITY_DN105183_c0_g1	AT5G42270	49.254	67	34	0	203	3	469	535	1.8e-16	71.2
TRINITY_DN105216_c0_g1	AT1G67550	65.979	97	33	0	1	291	513	609	3.66e-43	148
TRINITY_DN105241_c0_g1	AT1G18000	65.385	78	27	0	154	387	27	104	1.6e-22	91.3
TRINITY_DN105265_c0_g1	AT2G31610	81.633	196	36	0	749	162	27	222	6.75e-113	324
TRINITY_DN105274_c0_g1	AT4G13000	44.444	117	30	1	366	16	90	171	9.78e-26	99
TRINITY_DN105277_c0_g1	AT3G06210	43.529	85	47	1	2	256	688	771	5.65e-15	67.8
TRINITY_DN105289_c0_g1	AT3G56440	56.041	389	139	9	1643	477	35	391	4.99e-144	425
TRINITY_DN105293_c0_g1	AT2G45430	80.556	36	7	0	109	2	114	149	6.55e-15	68.2
TRINITY_DN105310_c0_g1	AT4G05420	32.609	92	62	0	612	337	671	762	9.3e-17	58.2
TRINITY_DN105317_c0_g1	AT1G76410	40.217	92	52	2	271	2	35	125	1.76e-17	72.4
TRINITY_DN105385_c0_g1	AT4G04350	63.636	66	23	1	209	15	501	566	7.73e-15	66.6
TRINITY_DN105395_c0_g1	AT4G30780	37.805	82	47	1	3	236	81	162	1.06e-09	52.4
TRINITY_DN105465_c0_g1	AT2G24370	48.148	81	36	1	6	248	692	766	4.24e-20	83.2
TRINITY_DN105494_c0_g1	AT3G51370	64.407	59	21	0	3	179	115	173	4.24e-23	91.7
TRINITY_DN105554_c0_g1	AT5G53390	33.962	212	137	3	138	767	14	224	2.37e-34	128
TRINITY_DN105561_c0_g1	ATMG00860	45.763	59	30	1	65	235	1	59	7.01e-15	64.7
TRINITY_DN105593_c0_g1	AT2G46090	37	100	47	2	27	278	106	205	2.32e-12	62.4
TRINITY_DN105605_c0_g1	ATCG00180	47.253	91	45	1	2	265	52	142	3.05e-25	98.2
TRINITY_DN105633_c0_g1	AT2G35530	46.853	143	61	5	322	741	39	169	4.63e-21	92.4
TRINITY_DN105639_c0_g1	AT1G51720	50	50	25	0	15	164	501	550	1.48e-10	55.1
TRINITY_DN105644_c0_g1	AT2G20420	41.509	106	46	4	87	359	16	120	6.32e-13	63.5
TRINITY_DN105647_c0_g1	AT1G74920	46.667	90	47	1	2	271	334	422	1.7e-24	95.1
TRINITY_DN105649_c0_g1	AT2G19940	40	50	30	0	171	22	59	108	3.93e-09	52
TRINITY_DN105660_c0_g1	AT1G17230	37	200	121	2	40	627	6	204	5.99e-34	127
TRINITY_DN105662_c0_g1	AT1G71695	54.545	110	44	1	335	6	152	255	3.43e-32	115
TRINITY_DN105681_c0_g1	AT5G49030	43.931	173	95	2	2	514	653	825	4.26e-42	149
TRINITY_DN105724_c0_g1	AT4G23160	44.361	133	70	2	1	387	139	271	1.5e-37	134
TRINITY_DN105727_c0_g1	AT5G52060	43.894	303	107	4	543	1262	41	343	4.69e-60	203
TRINITY_DN105743_c0_g1	AT3G02360	47.581	124	61	2	3	365	27	149	1.96e-34	123
TRINITY_DN105749_c0_g1	AT2G30490	56.757	74	32	0	8	229	147	220	5.93e-26	98.6
TRINITY_DN105756_c0_g1	ATCG00480	75.258	97	24	0	318	28	394	490	2.04e-45	152
TRINITY_DN105807_c0_g1	AT1G50420	55.932	59	26	0	178	2	42	100	2.07e-15	68.6
TRINITY_DN105809_c0_g1	AT1G52900	44.898	98	54	0	299	6	38	135	4.75e-22	88.2
TRINITY_DN105817_c0_g1	AT5G13000	74.324	148	38	0	1	444	1634	1781	4.13e-64	211
TRINITY_DN105893_c0_g1	AT1G22940	31.69	142	88	3	416	6	89	226	6.46e-17	76.6
TRINITY_DN105898_c0_g1	AT1G31360	38.537	205	118	3	1	594	252	455	4.16e-31	120
TRINITY_DN105909_c0_g1	AT2G29260	39.091	110	61	1	3	332	200	303	7.19e-18	76.6
TRINITY_DN105919_c0_g1	AT4G00360	68.966	58	18	0	535	362	456	513	4.17e-20	86.3
TRINITY_DN105937_c0_g1	AT2G33800	54.93	71	32	0	1	213	234	304	1.8e-19	79
TRINITY_DN105967_c0_g1	AT1G23460	46.429	56	28	1	2	169	393	446	2.11e-09	54.3
TRINITY_DN105994_c0_g1	AT5G55070	39.241	79	44	1	1	237	388	462	1.92e-12	61.2
TRINITY_DN106011_c0_g1	AT3G59030	56.579	76	33	0	1	228	120	195	6.92e-25	95.5
TRINITY_DN106064_c0_g1	AT3G10690	30.769	156	102	2	467	15	505	659	1.14e-10	58.5
TRINITY_DN106067_c0_g1	ATCG00190	41.121	107	63	0	4	324	479	585	5.7e-20	83.2
TRINITY_DN106109_c0_g1	AT3G55870	44.444	117	59	2	4	354	310	420	6.44e-26	100
TRINITY_DN106169_c0_g1	AT4G11120	34.286	70	46	0	249	40	279	348	3.29e-08	48.9
TRINITY_DN106206_c0_g1	AT2G31955	35	120	77	1	18	374	157	276	1.14e-13	65.9
TRINITY_DN106252_c0_g1	AT3G28345	51.471	68	33	0	1	204	965	1032	3.62e-19	79
TRINITY_DN106259_c0_g1	AT4G32810	52.632	57	23	2	101	259	271	327	6.73e-11	57.4
TRINITY_DN106290_c0_g1	AT3G57610	47.436	156	81	1	469	5	293	448	1.9e-36	130
TRINITY_DN106309_c0_g1	AT5G66460	57.778	45	19	0	83	217	30	74	7.22e-16	69.7
TRINITY_DN106322_c0_g1	AT2G33040	45.902	61	33	0	25	207	261	321	1.19e-13	63.5
TRINITY_DN106345_c0_g1	AT3G48000	61.404	114	44	0	345	4	378	491	4.7e-43	147
TRINITY_DN106356_c0_g1	AT1G58030	23.936	188	131	4	566	6	222	398	3.26e-10	59.3
TRINITY_DN106359_c0_g1	AT4G23160	45.283	53	29	0	53	211	132	184	4.12e-11	56.2
TRINITY_DN106374_c0_g1	AT1G13150	44.66	103	57	0	3	311	146	248	8.97e-26	99.8
TRINITY_DN106375_c0_g1	AT1G68720	53.061	49	23	0	3	149	1170	1218	1.1e-09	53.9
TRINITY_DN106377_c0_g1	AT1G24360	54.783	115	51	1	1	342	206	320	1.92e-34	122
TRINITY_DN106383_c0_g1	AT4G25810	40.351	57	29	2	203	48	227	283	8.5e-09	49.7
TRINITY_DN106407_c0_g1	AT1G73540	46.809	94	44	1	3	284	105	192	2.79e-25	94.4
TRINITY_DN106418_c0_g1	AT1G30820	48.235	85	44	0	2	256	152	236	2.2e-23	91.7
TRINITY_DN106421_c0_g1	AT5G50950	42.727	110	61	2	5	331	118	226	8.98e-25	96.7
TRINITY_DN106423_c0_g1	AT5G64740	44.366	142	75	2	95	508	253	394	2.32e-34	127
TRINITY_DN106424_c0_g1	AT2G35020	40.476	84	36	3	14	223	116	199	2.75e-11	57
TRINITY_DN106430_c0_g1	AT3G46980	27.65	217	150	2	17	646	279	495	1.91e-21	92.4
TRINITY_DN106455_c0_g1	AT2G37330	32.075	159	108	0	45	521	107	265	2.05e-27	105
TRINITY_DN106471_c0_g1	AT4G20140	42.991	107	60	1	354	34	151	256	1.48e-15	72.4
TRINITY_DN106478_c0_g1	AT3G63190	52.174	69	33	0	9	215	168	236	5.55e-18	74.7
TRINITY_DN106491_c0_g1	AT5G09510	88.406	69	8	0	257	51	85	153	1.78e-41	134
TRINITY_DN106492_c0_g1	AT1G63660	56.962	79	25	3	2	214	291	368	3.04e-19	79.3
TRINITY_DN106546_c0_g1	AT1G64190	39.706	68	40	1	2	202	343	410	3.18e-12	59.3
TRINITY_DN106566_c0_g1	AT3G07800	35.714	196	114	5	643	71	22	210	3.53e-28	107
TRINITY_DN106574_c0_g1	AT1G62750	63.964	111	39	1	3	335	175	284	6.75e-32	117
TRINITY_DN106584_c0_g1	AT3G11400	35.404	161	74	8	437	3	111	257	6.79e-19	80.9
TRINITY_DN106593_c0_g1	AT5G12860	49.351	154	78	0	5	466	223	376	5.31e-47	160
TRINITY_DN106605_c0_g1	AT1G74030	59.048	210	83	2	628	2	144	351	7.33e-83	253
TRINITY_DN106606_c0_g1	AT5G60020	72.986	211	57	0	3	635	30	240	4.34e-120	352
TRINITY_DN106636_c0_g1	AT3G50660	56.319	364	116	4	9	983	153	512	4.08e-134	394
TRINITY_DN106643_c0_g1	AT5G09830	65.823	79	27	0	509	745	2	80	2.93e-32	115
TRINITY_DN106647_c0_g1	AT2G41610	37.288	236	128	7	295	978	4	227	1.97e-30	119
TRINITY_DN106652_c0_g1	ATMG00513	47.222	72	38	0	222	7	401	472	6.62e-15	67
TRINITY_DN106665_c0_g1	AT5G36930	33.69	187	90	5	591	52	2	161	6.76e-28	111
TRINITY_DN106669_c0_g1	AT2G34830	73	100	26	1	1084	1380	193	292	6.58e-46	169
TRINITY_DN106685_c0_g1	AT3G25700	37.584	447	234	13	228	1502	28	451	6.87e-89	281
TRINITY_DN106691_c0_g1	AT2G40300	39.106	179	102	2	196	720	83	258	1.52e-32	119
TRINITY_DN106709_c0_g1	AT5G14460	51.515	66	31	1	198	4	320	385	3.77e-14	64.7
TRINITY_DN106714_c0_g1	AT4G23160	31.731	104	71	0	423	112	442	545	1.78e-09	54.7
TRINITY_DN106721_c0_g1	AT4G09140	50.633	79	39	0	19	255	28	106	9.75e-21	84.3
TRINITY_DN106745_c0_g1	AT5G23190	33.871	186	96	4	4	486	269	452	2.65e-28	108
TRINITY_DN106785_c0_g1	AT3G48560	38.889	72	43	1	227	439	100	171	3.07e-10	57
TRINITY_DN106798_c0_g1	AT4G24190	54.144	181	60	2	2	475	422	602	3.04e-53	179
TRINITY_DN106808_c0_g1	AT5G53460	47.143	70	35	2	205	2	950	1019	1.83e-12	60.1
TRINITY_DN106835_c0_g1	AT2G29080	47.518	141	72	2	1	420	558	697	1.79e-35	129
TRINITY_DN106881_c0_g1	AT4G15530	28.829	222	104	6	512	3	625	844	2.3e-15	73.6
TRINITY_DN106887_c0_g1	AT5G65750	53.623	69	32	0	2	208	406	474	9.22e-23	89.4
TRINITY_DN106898_c0_g1	AT1G30520	46	100	49	2	341	42	244	338	4.89e-23	92
TRINITY_DN106912_c0_g1	AT5G18170	40.625	64	38	0	434	243	347	410	9.24e-14	66.6
TRINITY_DN106922_c0_g1	AT5G19990	86.341	205	27	1	2	613	83	287	3.76e-120	347
TRINITY_DN106930_c0_g1	AT5G65690	55.245	143	64	0	430	2	442	584	1.53e-51	173
TRINITY_DN106941_c0_g1	AT1G44760	45.198	177	76	4	516	1	123	283	1.05e-40	142
TRINITY_DN106975_c0_g1	AT1G50840	44.304	79	42	2	237	1	748	824	7.29e-16	70.9
TRINITY_DN106983_c0_g1	AT1G58470	36.842	57	36	0	7	177	143	199	4.19e-08	50.1
TRINITY_DN107013_c0_g1	AT3G13220	52	75	36	0	227	3	581	655	1.5e-27	103
TRINITY_DN107035_c0_g1	AT1G70690	31.2	125	82	4	58	426	2	124	3.3e-13	64.7
TRINITY_DN107046_c0_g1	AT3G61130	70.588	34	10	0	105	4	387	420	6.63e-13	61.6
TRINITY_DN107062_c0_g1	AT1G65450	49.296	71	34	2	14	223	11	80	2.57e-12	60.1
TRINITY_DN107070_c0_g1	AT5G04140	30.366	191	95	8	119	619	975	1151	1.41e-09	57.8
TRINITY_DN107075_c0_g1	AT1G23410	40.26	77	46	0	554	324	1	77	3.14e-14	67.4
TRINITY_DN107086_c0_g1	AT4G01830	75	32	8	0	79	174	540	571	1.01e-14	49.7
TRINITY_DN107099_c0_g1	AT2G22740	47.059	51	27	0	153	1	698	748	7.68e-12	58.9
TRINITY_DN107115_c0_g1	AT4G21580	48.485	66	34	0	258	61	113	178	9.58e-13	61.6
TRINITY_DN107140_c0_g1	AT4G14590	45.045	111	60	1	330	1	234	344	5.97e-24	98.6
TRINITY_DN107158_c0_g1	AT1G77510	39.5	200	113	4	146	742	296	488	1.15e-41	149
TRINITY_DN107169_c0_g1	AT5G22470	42.222	90	49	3	267	1	567	654	1.28e-16	74.3
TRINITY_DN107170_c0_g1	AT1G11760	54.706	170	52	2	86	574	1	152	2.11e-43	147
TRINITY_DN107206_c0_g1	AT1G35670	37.143	70	37	2	203	6	127	193	1.72e-08	49.3
TRINITY_DN107220_c0_g1	AT2G35635	34.118	85	56	0	580	326	2	86	4.52e-09	55.1
TRINITY_DN107225_c0_g1	AT2G22450	49.367	79	37	2	229	2	169	247	2.89e-16	71.2
TRINITY_DN107238_c0_g1	AT1G56070	84.746	59	9	0	177	1	93	151	2.35e-20	82.4
TRINITY_DN107253_c0_g1	AT1G62300	28.333	180	110	4	18	536	154	321	1.37e-10	58.9
TRINITY_DN107272_c0_g1	AT3G25470	51.471	68	32	1	263	63	121	188	7.68e-12	58.9
TRINITY_DN107294_c0_g1	AT2G35980	38.346	133	76	3	403	11	57	185	1.7e-23	94
TRINITY_DN107299_c0_g1	AT5G26880	38.542	96	48	4	865	602	147	239	1.31e-11	63.5
TRINITY_DN107303_c0_g1	AT3G03480	42.857	280	144	5	831	1	17	283	3.66e-64	207
TRINITY_DN107330_c0_g1	AT1G01860	65.086	232	81	0	330	1025	49	280	1.45e-102	305
TRINITY_DN107342_c0_g1	AT5G47690	37.5	112	69	1	348	16	22	133	5.86e-18	78.6
TRINITY_DN107350_c0_g1	AT4G05200	36.449	107	44	4	254	3	213	318	1.79e-10	55.8
TRINITY_DN107355_c0_g1	AT2G41510	79.775	89	18	0	5	271	240	328	5.08e-48	160
TRINITY_DN107360_c0_g1	AT1G35910	59.091	286	107	1	537	1394	50	325	3.13e-106	320
TRINITY_DN107376_c0_g1	AT1G09610	52.055	219	98	4	425	1075	53	266	2.26e-76	238
TRINITY_DN107379_c0_g1	AT4G25740	46.497	157	58	5	592	161	1	144	5.74e-38	129
TRINITY_DN107381_c0_g1	AT5G07960	69.072	97	29	1	230	517	8	104	9.61e-43	142
TRINITY_DN107384_c0_g1	AT4G36390	39.098	133	63	5	270	626	127	255	4.05e-18	82.4
TRINITY_DN107394_c0_g1	AT1G32520	50.633	79	33	4	136	354	21	99	5.71e-19	78.6
TRINITY_DN107397_c0_g1	AT4G33990	44.186	86	48	0	334	77	575	660	1.56e-21	87.8
TRINITY_DN107417_c0_g1	AT4G35650	31.915	141	63	2	18	440	170	277	1.08e-15	72.4
TRINITY_DN107433_c0_g1	AT1G50250	52.542	59	28	0	178	2	242	300	2.82e-12	67.4
TRINITY_DN107446_c0_g1	AT2G29130	41.667	72	42	0	19	234	498	569	1.63e-14	67.4
TRINITY_DN107448_c0_g1	AT1G78700	54.315	197	74	4	252	824	3	189	2.02e-31	124
TRINITY_DN107452_c0_g1	AT3G63310	70	220	65	1	992	333	7	225	1.98e-88	273
TRINITY_DN107501_c0_g1	AT1G48520	47.436	156	80	1	465	4	223	378	8.06e-41	143
TRINITY_DN107530_c0_g1	AT5G04150	50.98	51	23	1	153	1	83	131	3.84e-09	51.2
TRINITY_DN107531_c0_g1	AT3G53950	66.667	39	13	0	231	115	396	434	3.85e-14	58.9
TRINITY_DN107574_c0_g1	AT4G16745	58.287	362	150	1	105	1187	145	506	7.87e-157	454
TRINITY_DN107576_c0_g1	AT2G13840	47.297	74	39	0	17	238	194	267	4.15e-15	68.6
TRINITY_DN107590_c0_g1	AT5G50920	66.138	189	64	0	569	3	248	436	7.37e-74	239
TRINITY_DN107606_c0_g1	AT1G13290	56.78	118	37	5	336	1	17	126	8.86e-30	114
TRINITY_DN107608_c0_g1	AT2G38080	73.377	154	40	1	464	3	74	226	1.37e-82	253
TRINITY_DN107625_c0_g1	AT5G17600	29.063	320	160	11	489	1316	67	363	2.78e-30	121
TRINITY_DN107640_c0_g1	AT5G63290	29.412	68	45	1	17	211	300	367	4.63e-10	53.1
TRINITY_DN107644_c0_g1	AT1G29900	66.176	68	23	0	208	5	394	461	3.82e-24	93.2
TRINITY_DN107655_c0_g1	AT3G61220	35.714	98	57	2	295	20	33	130	9.31e-12	60.5
TRINITY_DN107667_c0_g1	AT4G36470	44.444	108	59	1	355	32	213	319	1.41e-21	87.4
TRINITY_DN107670_c0_g1	AT1G65890	57.561	205	83	2	8	616	222	424	5.86e-80	248
TRINITY_DN107683_c0_g1	AT1G05620	46.552	58	30	1	173	3	125	182	1.93e-10	54.3
TRINITY_DN107704_c0_g1	AT4G13220	51.351	111	51	1	282	605	67	177	1.9e-24	95.9
TRINITY_DN107706_c0_g1	AT4G22200	59.915	469	183	4	2066	669	47	513	0	560
TRINITY_DN107721_c0_g1	ATCG00380	44.565	92	43	4	267	1	1	87	2.52e-11	57.4
TRINITY_DN107752_c0_g1	AT1G18250	54.878	82	37	0	247	2	17	98	6.51e-28	100
TRINITY_DN107758_c0_g1	AT4G04350	83.529	85	14	0	1	255	201	285	1.03e-46	158
TRINITY_DN107760_c0_g1	AT3G19620	56.757	74	31	1	221	3	19	92	8.66e-23	90.1
TRINITY_DN107762_c0_g1	AT4G18220	41.104	326	182	4	1076	120	42	364	3.07e-76	243
TRINITY_DN107764_c0_g1	AT2G35710	65.942	138	47	0	3	416	205	342	3.55e-66	209
TRINITY_DN107788_c0_g1	AT5G03770	54.333	427	194	1	1892	615	10	436	4.76e-135	404
TRINITY_DN107804_c0_g1	AT3G04220	44.444	99	54	1	21	314	770	868	6.73e-17	74.3
TRINITY_DN107822_c0_g1	AT4G28620	47.143	70	31	2	323	520	454	521	7.88e-11	60.1
TRINITY_DN107831_c0_g1	AT4G33520	43.119	109	58	2	25	339	357	465	6.85e-16	72
TRINITY_DN107853_c0_g1	AT1G75270	41.538	65	38	0	2	196	148	212	2.89e-14	64.3
TRINITY_DN107856_c0_g1	AT4G15530	43.357	143	79	1	6	428	610	752	3.6e-36	130
TRINITY_DN107862_c0_g1	AT1G48320	49.367	158	71	1	488	961	9	157	2.2e-46	157
TRINITY_DN107920_c0_g1	AT3G05740	36.923	195	111	6	610	50	413	603	5.89e-33	124
TRINITY_DN107958_c0_g1	AT1G68010	42.991	107	60	1	367	50	88	194	8.19e-10	54.7
TRINITY_DN108000_c0_g1	AT5G45820	38.462	65	37	2	20	211	363	425	2.56e-09	51.6
TRINITY_DN108007_c0_g1	AT1G12260	36.364	176	74	8	62	502	228	394	3.9e-15	75.1
TRINITY_DN108023_c0_g1	AT5G50920	57.477	214	89	2	647	12	634	847	2.09e-83	265
TRINITY_DN108034_c0_g1	AT1G01490	39.062	64	38	1	295	107	33	96	1.01e-09	52.8
TRINITY_DN108035_c0_g1	AT1G65410	31.944	144	85	6	419	3	84	219	7.99e-15	72.8
TRINITY_DN108051_c0_g1	AT5G62150	51.02	49	22	2	288	434	47	93	5.16e-09	51.6
TRINITY_DN108075_c0_g1	AT2G31985	59.542	131	51	1	6	398	104	232	5e-47	154
TRINITY_DN108080_c0_g1	AT3G17465	48.148	54	28	0	226	65	227	280	3.25e-13	62
TRINITY_DN108104_c0_g1	AT5G21274	83.824	136	22	0	461	54	15	150	4.85e-84	243
TRINITY_DN108160_c0_g1	AT4G17500	38.384	99	56	1	403	684	71	169	5.4e-13	64.3
TRINITY_DN108172_c0_g1	AT3G13450	46.667	60	32	0	17	196	147	206	9.79e-13	60.5
TRINITY_DN108183_c0_g1	AT3G02870	34.568	81	51	2	144	380	38	118	3.14e-08	50.1
TRINITY_DN108245_c0_g1	AT5G37510	47.887	142	66	2	456	31	68	201	2.81e-36	137
TRINITY_DN108300_c0_g1	AT1G49410	51.786	56	26	1	159	326	1	55	9.06e-12	58.9
TRINITY_DN108319_c0_g1	AT4G37380	60.784	51	20	0	220	68	583	633	1.68e-15	69.3
TRINITY_DN108331_c0_g1	AT1G09700	40.541	74	40	2	268	47	15	84	2.33e-08	50.4
TRINITY_DN108371_c0_g1	AT1G67480	49.6	125	63	0	421	47	13	137	6.5e-38	132
TRINITY_DN108382_c0_g1	AT1G72420	63.274	226	80	2	149	817	1	226	2.74e-107	313
TRINITY_DN108387_c0_g1	AT2G24060	41.667	60	34	1	23	202	192	250	1.51e-08	48.5
TRINITY_DN108397_c0_g1	AT3G57440	58.974	39	16	0	215	99	202	240	1.11e-10	54.7
TRINITY_DN108399_c0_g1	AT4G05180	71.795	39	11	0	339	223	193	231	5.79e-13	63.5
TRINITY_DN108411_c0_g1	AT5G08690	41.509	53	31	0	256	98	501	553	1.13e-08	50.1
TRINITY_DN108420_c0_g1	AT1G69550	48.276	145	70	2	2	421	917	1061	1.65e-29	112
TRINITY_DN108424_c0_g1	AT5G24080	48.951	143	66	5	437	9	643	778	2.48e-35	128
TRINITY_DN108431_c0_g1	AT5G10860	27.826	115	76	3	386	63	73	187	7.16e-09	52
TRINITY_DN108435_c0_g1	AT5G09930	50	48	24	0	375	518	84	131	2.19e-09	55.5
TRINITY_DN108445_c0_g1	AT4G00290	39.394	66	40	0	4	201	304	369	1.45e-09	52.4
TRINITY_DN108462_c0_g1	AT1G09610	58.621	232	89	2	1168	485	53	281	3.08e-95	293
TRINITY_DN108498_c0_g1	AT4G02930	72.826	92	25	0	1	276	89	180	2.69e-43	145
TRINITY_DN108537_c0_g1	AT4G34110	35.789	95	57	1	125	397	25	119	8.96e-11	58.2
TRINITY_DN108557_c0_g1	AT1G20630	54.545	66	30	0	32	229	22	87	1.17e-19	80.9
TRINITY_DN108572_c0_g1	AT4G19210	34.021	97	64	0	675	385	193	289	1.38e-10	60.5
TRINITY_DN108600_c0_g1	AT1G64710	65.714	105	36	0	2	316	141	245	8.11e-45	148
TRINITY_DN108614_c0_g1	AT3G48000	37.778	135	80	1	1	393	388	522	8.74e-21	87.4
TRINITY_DN108620_c0_g1	AT3G25670	47.458	59	29	2	175	2	107	164	7.48e-08	47.4
TRINITY_DN108639_c0_g1	AT2G18950	50.649	77	38	0	5	235	318	394	7.98e-23	90.1
TRINITY_DN108678_c0_g1	AT1G51170	48.387	93	45	1	4	273	294	386	3.9e-18	81.6
TRINITY_DN108683_c0_g1	AT5G03650	35.032	157	97	4	2	460	377	532	2.32e-21	89.7
TRINITY_DN108704_c0_g1	AT3G57050	44.186	129	69	2	72	455	103	229	1.08e-32	120
TRINITY_DN108711_c0_g1	AT5G44790	39.286	56	34	0	168	1	733	788	1.93e-08	48.5
TRINITY_DN108716_c0_g1	AT1G80910	57.283	508	196	7	413	1933	11	498	0	585
TRINITY_DN108746_c0_g1	AT5G60640	37.264	212	123	4	1	621	178	384	3.07e-33	126
TRINITY_DN108769_c0_g1	AT3G49910	70.833	144	39	3	28	453	1	143	7.58e-54	167
TRINITY_DN108775_c0_g1	AT4G27280	53.623	69	31	1	125	328	19	87	8.07e-19	75.5
TRINITY_DN108824_c0_g1	AT4G39640	68.293	123	37	2	363	1	395	517	2.83e-53	175
TRINITY_DN108856_c0_g1	AT1G17230	42.857	119	68	0	13	369	188	306	1.96e-25	99.8
TRINITY_DN108882_c0_g1	AT1G09300	39.437	71	30	3	47	229	380	447	5.35e-08	49.7
TRINITY_DN108895_c0_g1	AT1G29730	55.696	79	34	1	247	11	172	249	1.47e-18	78.2
TRINITY_DN108902_c0_g1	AT5G49710	49.576	236	106	3	308	997	8	236	9.41e-55	181
TRINITY_DN108928_c0_g1	AT1G21650	47.887	71	37	0	3	215	1136	1206	4.67e-17	73.2
TRINITY_DN108931_c0_g1	AT2G23790	63.291	79	29	0	9	245	240	318	3.63e-33	117
TRINITY_DN108967_c0_g1	AT2G22740	55.327	535	218	8	1731	151	270	791	0	585
TRINITY_DN109029_c0_g1	AT3G58810	29.204	113	76	2	8	343	321	430	7.18e-11	59.3
TRINITY_DN109053_c0_g1	AT4G35800	61.739	230	55	5	8	601	1340	1568	3.06e-78	258
TRINITY_DN109076_c0_g1	AT1G17110	38.532	109	66	1	327	4	577	685	2.73e-21	87
TRINITY_DN109107_c0_g1	AT3G52590	33.333	75	50	0	3	227	7	81	2.17e-10	52.4
TRINITY_DN109111_c0_g1	AT1G13140	44.118	68	37	1	205	2	341	407	1.13e-13	63.2
TRINITY_DN109128_c0_g1	AT1G27400	66.467	167	54	2	635	141	1	167	3.07e-77	229
TRINITY_DN109135_c0_g1	AT2G19940	32.381	105	71	0	317	3	221	325	1.03e-14	68.2
TRINITY_DN109162_c0_g1	ATMG00860	38.961	77	45	1	6	236	60	134	5.97e-14	63.5
TRINITY_DN109183_c0_g1	AT4G12010	40.299	67	38	1	203	3	189	253	1.44e-12	60.8
TRINITY_DN109204_c0_g1	AT3G06350	39.45	109	62	2	607	287	326	432	2.92e-20	89
TRINITY_DN109206_c0_g1	AT1G66340	31.818	132	73	3	547	200	447	577	4.79e-13	67
TRINITY_DN109207_c0_g1	AT2G06990	61.364	44	16	1	401	273	164	207	3.55e-17	52
TRINITY_DN109225_c0_g1	AT4G25120	23.656	186	109	4	472	2	306	487	2.05e-09	55.1
TRINITY_DN109245_c0_g1	ATMG00510	35.811	148	76	2	17	460	196	324	1.39e-18	80.9
TRINITY_DN109247_c0_g1	AT2G03200	48.092	131	65	2	389	3	93	222	9.49e-36	128
TRINITY_DN109248_c0_g1	AT1G03120	37.008	127	78	1	277	651	53	179	2.76e-11	61.2
TRINITY_DN109252_c0_g1	AT4G10490	42.647	68	38	1	223	423	7	74	3.57e-11	60.1
TRINITY_DN109253_c0_g1	AT2G35040	43.878	98	45	1	6	269	316	413	2.08e-21	86.3
TRINITY_DN109261_c0_g1	AT4G02790	52.174	46	22	0	153	290	93	138	5.24e-11	57
TRINITY_DN109266_c0_g1	AT2G26300	57.143	91	39	0	318	46	214	304	4.45e-33	117
TRINITY_DN109277_c0_g1	AT5G04430	25.949	158	104	4	476	24	54	205	1.87e-13	66.2
TRINITY_DN109293_c0_g1	AT2G31170	32.283	127	76	2	369	10	324	447	4.43e-13	64.3
TRINITY_DN109297_c0_g1	AT4G37170	40.909	132	78	0	400	5	79	210	3.27e-33	125
TRINITY_DN109305_c0_g1	AT3G54440	28.182	110	70	1	1	330	434	534	3.35e-08	49.7
TRINITY_DN109306_c0_g1	AT2G25140	35.238	105	62	2	12	317	144	245	2.67e-11	58.5
TRINITY_DN109329_c0_g1	AT5G09930	28.675	415	243	11	751	1944	228	606	3.83e-29	123
TRINITY_DN109333_c0_g1	AT5G14480	58.844	294	116	3	880	8	3	294	3.88e-124	364
TRINITY_DN109336_c0_g1	AT5G44210	73.077	52	14	0	216	61	46	97	7.32e-12	57.4
TRINITY_DN109344_c0_g1	AT1G68090	37.87	169	105	0	5	511	88	256	1.38e-31	115
TRINITY_DN109371_c0_g1	AT4G23160	32.353	68	15	1	1	111	149	216	2.47e-09	40.8
TRINITY_DN109372_c0_g1	AT3G24090	47.826	46	24	0	56	193	633	678	1.17e-09	52.8
TRINITY_DN109375_c0_g1	AT2G41680	62.745	51	19	0	21	173	122	172	7.27e-17	72.8
TRINITY_DN109376_c0_g1	AT1G14810	38.265	196	94	6	6	527	113	303	7.79e-31	114
TRINITY_DN109378_c0_g1	AT1G65620	65.193	181	53	4	1137	598	1	172	6.83e-61	199
TRINITY_DN109407_c0_g1	AT1G64170	60.656	61	24	0	311	129	18	78	8.94e-19	82.8
TRINITY_DN109410_c0_g1	AT5G40850	36.747	166	105	0	610	113	186	351	1.05e-28	109
TRINITY_DN109412_c0_g1	AT1G32300	60.976	41	16	0	232	110	258	298	8.19e-12	58.5
TRINITY_DN109417_c0_g1	AT2G13360	35.897	78	50	0	45	278	135	212	9.95e-09	50.4
TRINITY_DN109425_c0_g1	AT1G02205	48.148	81	42	0	9	251	201	281	2.32e-18	77.4
TRINITY_DN109431_c0_g1	AT1G11820	56.818	88	38	0	664	401	378	465	2.99e-29	117
TRINITY_DN109474_c0_g1	AT5G15710	28.571	119	65	5	407	51	326	424	3.85e-10	56.2
TRINITY_DN109477_c0_g1	AT1G72970	34.286	140	77	6	125	511	225	360	8.61e-10	56.6
TRINITY_DN109482_c0_g1	AT1G04635	51.282	156	71	2	724	260	1	152	1.23e-47	158
TRINITY_DN109486_c0_g1	AT5G14180	36.986	73	41	2	102	311	49	119	7.95e-11	57
TRINITY_DN109498_c0_g1	AT1G08490	45.783	83	45	0	74	322	56	138	1.93e-18	78.6
TRINITY_DN109499_c0_g1	AT5G40950	52.308	65	31	0	533	339	76	140	1.18e-14	68.6
TRINITY_DN109522_c0_g1	AT1G09320	37.5	128	78	2	1671	1294	221	348	6.53e-19	90.5
TRINITY_DN109539_c0_g1	AT4G21160	43.878	98	47	3	299	6	176	265	9.84e-19	79
TRINITY_DN109560_c0_g1	AT4G23160	35.294	102	66	0	9	314	341	442	2.07e-17	75.9
TRINITY_DN109577_c0_g1	AT1G72610	37.143	70	42	1	275	72	139	208	5.11e-09	50.4
TRINITY_DN109578_c0_g1	AT1G75090	38.961	77	47	0	290	60	222	298	8.2e-18	75.9
TRINITY_DN109592_c0_g1	AT3G05590	61.806	144	52	2	436	8	1	142	3.65e-56	174
TRINITY_DN109607_c0_g1	AT2G47250	38.571	140	79	3	5	418	373	507	1.19e-25	100
TRINITY_DN109617_c0_g1	AT5G61690	31.429	105	66	1	2	298	671	775	2.27e-13	64.7
TRINITY_DN109639_c0_g1	AT1G48480	45.092	601	264	15	12	1625	52	649	2.84e-152	452
TRINITY_DN109645_c0_g1	AT4G38580	35.135	74	46	1	168	389	20	91	1.06e-10	57.4
TRINITY_DN109649_c0_g1	AT5G51070	36.842	76	39	1	1	201	797	872	1.64e-09	51.6
TRINITY_DN109659_c0_g1	AT4G08790	33.645	107	60	6	58	354	187	290	6.26e-12	60.5
TRINITY_DN109671_c0_g1	AT2G41700	32.192	146	93	1	466	47	571	716	4.63e-16	74.3
TRINITY_DN109680_c0_g1	AT2G44480	51.452	241	116	1	1	723	174	413	6.73e-87	268
TRINITY_DN109682_c0_g1	AT1G12440	62.162	37	14	0	283	393	99	135	2.64e-09	52.4
TRINITY_DN109697_c0_g1	AT4G18540	52.736	402	138	5	1202	3	141	492	1.96e-127	380
TRINITY_DN109698_c0_g1	AT5G53460	56.364	110	41	3	3	314	964	1072	1.58e-31	115
TRINITY_DN109718_c0_g1	AT4G14580	29.787	141	96	2	419	6	17	157	3.58e-15	70.9
TRINITY_DN109721_c0_g1	AT3G06700	68	50	16	0	473	324	3	52	9.34e-18	72.8
TRINITY_DN109725_c0_g1	AT5G25800	50	150	75	0	517	68	222	371	1.1e-44	154
TRINITY_DN109730_c0_g1	AT3G48140	62.195	82	31	0	509	264	3	84	5.85e-36	122
TRINITY_DN109751_c0_g1	AT5G60700	58.824	85	34	1	710	459	849	933	6.14e-26	105
TRINITY_DN109764_c0_g1	AT5G42180	50	62	27	2	99	284	135	192	5.38e-11	57.4
TRINITY_DN109772_c0_g1	AT2G04790	41.429	140	81	1	260	676	38	177	5.09e-36	129
TRINITY_DN109791_c0_g1	AT3G25990	39.13	69	39	2	345	142	49	115	5.04e-10	56.2
TRINITY_DN109797_c0_g1	AT1G61820	59.574	47	19	0	3	143	459	505	8.45e-13	62
TRINITY_DN109815_c0_g1	AT2G38380	41.071	112	61	2	1	330	225	333	2.8e-22	89.7
TRINITY_DN109828_c0_g1	AT1G19250	50	64	28	3	62	250	1	61	1.93e-11	57.8
TRINITY_DN109849_c0_g1	AT5G44700	42.446	139	80	0	3	419	342	480	4.07e-33	122
TRINITY_DN109857_c0_g1	AT5G48940	46.857	175	92	1	2	523	476	650	1.89e-40	146
TRINITY_DN109874_c0_g1	AT5G48230	50.833	120	59	0	2	361	60	179	1.17e-34	123
TRINITY_DN109877_c0_g1	AT5G53460	38.372	86	49	3	2	256	1241	1323	1.03e-10	59.7
TRINITY_DN109886_c0_g1	AT5G63680	54.027	298	124	6	886	2	22	309	4.75e-100	305
TRINITY_DN109894_c0_g1	AT2G26910	38.983	59	26	1	125	301	24	72	2.52e-08	49.7
TRINITY_DN109909_c0_g1	ATMG00220	60.938	64	25	0	234	43	49	112	1.87e-21	85.5
TRINITY_DN109915_c0_g1	AT5G16440	33.094	139	72	4	7	375	125	258	1.82e-11	59.3
TRINITY_DN109916_c0_g1	AT1G50940	55.769	52	23	0	1	156	308	359	1.89e-16	70.9
TRINITY_DN109923_c0_g1	AT3G06060	33.445	299	181	7	4	891	61	344	2.53e-40	143
TRINITY_DN109925_c0_g1	AT1G09830	47.561	164	80	2	479	3	187	349	7.8e-42	145
TRINITY_DN109935_c0_g1	AT1G80820	67.308	52	14	2	156	1	6	54	9.33e-15	69.3
TRINITY_DN109942_c0_g1	AT4G02230	72.727	143	39	0	23	451	1	143	1.03e-62	194
TRINITY_DN109943_c0_g1	AT4G23850	44.737	76	35	1	79	285	64	139	3.53e-12	64.3
TRINITY_DN109965_c0_g1	AT3G27970	54.478	268	114	3	1	789	46	310	4.75e-106	311
TRINITY_DN109987_c0_g1	AT3G19000	60	45	17	1	36	167	208	252	6.13e-11	55.8
TRINITY_DN110001_c0_g1	AT5G61730	76	25	6	0	126	200	685	709	4.59e-09	50.1
TRINITY_DN110003_c0_g1	AT3G12370	29.371	143	97	3	148	564	17	159	6.27e-12	60.8
TRINITY_DN110008_c0_g1	AT2G39140	26.471	136	88	4	26	406	260	392	6.9e-09	52.4
TRINITY_DN110011_c0_g1	AT5G12030	44	125	67	3	431	799	14	137	2.91e-22	91.7
TRINITY_DN110018_c0_g1	AT2G37500	46.739	92	49	0	2	277	214	305	8.06e-22	87.8
TRINITY_DN110024_c0_g1	AT3G14630	60	75	30	0	5	229	489	563	2.49e-27	103
TRINITY_DN110026_c0_g1	AT1G11670	55.556	72	32	0	2	217	418	489	4.09e-21	87
TRINITY_DN110027_c0_g1	AT4G29250	42.105	57	33	0	208	378	3	59	1.21e-09	54.7
TRINITY_DN110036_c0_g1	AT5G04590	31.111	90	54	2	210	479	75	156	2.69e-09	54.7
TRINITY_DN110072_c0_g1	AT1G48350	50	86	39	1	1	246	60	145	3.78e-24	89
TRINITY_DN110076_c0_g1	AT5G07440	50	72	35	1	217	2	135	205	4.18e-17	73.2
TRINITY_DN110077_c0_g1	AT2G45270	35.393	178	93	5	16	498	236	408	3.07e-24	97.4
TRINITY_DN110082_c0_g1	AT1G26880	48	100	48	2	295	2	1	98	8.55e-23	85.5
TRINITY_DN110089_c0_g1	AT2G37130	62.207	299	112	1	1099	206	29	327	5.42e-140	405
TRINITY_DN110098_c0_g1	AT5G22800	39.062	64	36	2	11	193	220	283	2.16e-09	51.2
TRINITY_DN110104_c0_g1	AT1G36240	72.477	109	30	0	60	386	1	109	2.09e-56	171
TRINITY_DN110105_c0_g1	AT5G57685	42.708	96	47	4	505	221	25	113	1.83e-11	59.7
TRINITY_DN110113_c0_g1	AT4G14330	39.13	115	60	2	359	24	688	795	1.29e-16	73.9
TRINITY_DN110115_c0_g1	AT1G17840	53.968	63	29	0	189	1	329	391	1.27e-17	75.1
TRINITY_DN110122_c0_g1	AT4G26300	42.857	105	57	1	7	312	223	327	7.85e-22	88.2
TRINITY_DN110142_c0_g1	ATCG00170	50.27	185	89	3	3	554	163	345	1.42e-48	172
TRINITY_DN110152_c0_g1	AT1G80620	43.956	91	46	2	265	528	319	407	1.31e-13	68.2
TRINITY_DN110154_c0_g1	AT2G21220	42.149	121	53	1	432	70	1	104	1.52e-31	108
TRINITY_DN110160_c0_g1	AT3G21300	28.025	157	87	6	1	393	153	309	7.69e-11	58.5
TRINITY_DN110185_c0_g1	AT1G55490	52.326	86	41	0	259	2	241	326	1.87e-25	98.2
TRINITY_DN110212_c0_g1	AT3G20475	56.19	210	88	2	60	683	352	559	1.86e-71	232
TRINITY_DN110216_c0_g1	AT2G04842	37.931	174	86	6	30	539	75	230	9.18e-30	114
TRINITY_DN110265_c0_g1	AT1G58602	37.234	94	49	3	278	544	912	1000	8.44e-09	54.7
TRINITY_DN110283_c0_g1	AT5G15950	71.429	91	26	0	2	274	43	133	9.01e-41	137
TRINITY_DN110332_c0_g1	AT5G50850	33.766	77	51	0	3	233	276	352	1.2e-13	67.4
TRINITY_DN110337_c0_g1	AT1G48350	72.414	29	8	0	2	88	143	171	1.03e-08	48.9
TRINITY_DN110396_c0_g1	AT4G35020	45.455	88	46	1	265	2	78	163	8.95e-22	84
TRINITY_DN110398_c0_g1	AT2G34585	69.231	39	12	0	111	227	1	39	9.08e-13	62.4
TRINITY_DN110408_c0_g1	AT3G50210	30.38	158	105	3	5	466	67	223	5.4e-13	65.5
TRINITY_DN110411_c0_g1	AT1G63910	70.588	34	10	0	9	110	88	121	2.89e-10	57.8
TRINITY_DN110423_c0_g1	AT1G22940	47.761	67	32	2	230	39	230	296	1.56e-13	63.5
TRINITY_DN110438_c0_g1	AT1G10740	44.211	95	44	2	88	369	87	173	1.47e-19	82.4
TRINITY_DN110440_c0_g1	AT2G16570	55.147	136	61	0	420	13	399	534	8.9e-40	139
TRINITY_DN110466_c0_g1	AT1G52500	31.2	125	82	2	426	55	106	227	2.26e-14	68.6
TRINITY_DN110492_c0_g1	AT4G03010	49.524	105	49	3	313	2	212	313	1.8e-22	89.4
TRINITY_DN110500_c0_g1	AT2G21960	76.895	277	64	0	1188	358	53	329	1.12e-141	409
TRINITY_DN110504_c0_g1	AT3G59410	50.82	61	28	2	21	197	658	718	4.05e-13	62
TRINITY_DN110508_c0_g1	AT5G66420	54.386	57	26	0	66	236	140	196	1.74e-14	66.6
TRINITY_DN110516_c0_g1	AT4G34570	34.783	138	66	5	125	466	65	202	2.02e-13	66.2
TRINITY_DN110527_c0_g1	AT1G29280	52.518	139	46	3	582	169	23	142	2.08e-37	130
TRINITY_DN110544_c0_g1	AT2G23770	27.848	237	141	6	812	150	11	233	1.44e-12	67.8
TRINITY_DN110555_c0_g1	AT2G19870	28.276	145	103	1	23	454	385	529	8.07e-15	70.5
TRINITY_DN110569_c0_g1	AT3G27000	71.963	107	30	0	1	321	199	305	1.68e-62	159
TRINITY_DN110570_c0_g1	AT1G67940	40	195	102	7	581	3	45	226	3.75e-33	124
TRINITY_DN110573_c0_g1	AT4G31210	45.455	121	63	2	3	356	744	864	3.5e-26	101
TRINITY_DN110593_c0_g1	AT4G18220	40.244	246	139	3	3	719	55	299	1.1e-49	167
TRINITY_DN110644_c0_g1	AT1G23410	46.753	77	41	0	408	178	1	77	8.01e-15	67.8
TRINITY_DN110684_c0_g1	AT2G47710	39.735	151	81	2	40	462	7	157	2.21e-31	111
TRINITY_DN110685_c0_g1	AT1G14185	48.551	276	122	5	60	887	17	272	2.5e-53	181
TRINITY_DN110690_c0_g1	AT3G29785	37.705	61	38	0	6	188	36	96	2.43e-10	51.6
TRINITY_DN110698_c0_g1	AT3G48560	59.259	81	33	0	2	244	152	232	8.13e-18	75.9
TRINITY_DN110699_c0_g1	AT1G17750	37.619	210	104	3	556	5	68	276	5.06e-30	115
TRINITY_DN110717_c0_g1	AT1G05260	56.522	92	38	2	66	341	72	161	2.06e-25	97.1
TRINITY_DN110724_c0_g1	AT1G71500	71.154	208	60	0	382	1005	79	286	4.53e-101	306
TRINITY_DN110725_c0_g1	AT1G01090	38.66	194	113	1	604	1167	76	269	1.13e-32	127
TRINITY_DN110782_c0_g1	AT1G29100	47.26	146	70	3	11	427	3	148	7.48e-43	138
TRINITY_DN110784_c0_g1	AT2G16730	42.857	70	39	1	1	210	78	146	2e-13	66.2
TRINITY_DN110810_c0_g1	AT1G08640	59.375	224	91	0	467	1138	72	295	2.64e-92	286
TRINITY_DN110819_c0_g1	AT1G65410	29.747	158	101	5	245	703	77	229	1.77e-12	65.5
TRINITY_DN110843_c0_g1	AT3G11710	52.778	72	33	1	5	217	538	609	2.45e-19	80.5
TRINITY_DN110844_c0_g1	AT2G21170	45.614	57	31	0	172	2	132	188	8.06e-12	58.2
TRINITY_DN110847_c0_g1	AT3G27850	52.174	69	32	1	262	465	116	184	3.78e-13	63.5
TRINITY_DN110848_c0_g1	AT4G29180	48.598	107	52	2	3	320	709	813	5.05e-27	103
TRINITY_DN110870_c0_g1	AT1G06430	81.944	72	13	0	2	217	262	333	2.1e-36	128
TRINITY_DN110884_c0_g1	AT2G36250	51.974	152	73	0	4	459	282	433	3.83e-49	166
TRINITY_DN110904_c0_g1	AT5G53460	46.729	214	97	6	596	3	212	424	1.02e-44	158
TRINITY_DN110917_c0_g1	AT1G78630	51.765	85	41	0	1	255	148	232	1.99e-23	89
TRINITY_DN110945_c0_g1	AT2G36160	84.173	139	21	1	27	443	1	138	3.79e-84	245
TRINITY_DN110948_c0_g1	AT5G42740	54.011	187	83	2	874	320	338	523	5.84e-58	194
TRINITY_DN110962_c0_g1	AT3G58800	46.087	345	183	2	545	1576	1	343	2.41e-103	318
TRINITY_DN110979_c0_g1	AT1G55150	61.798	267	100	1	2	802	238	502	1.68e-118	357
TRINITY_DN110996_c0_g1	AT1G62180	36.139	202	113	7	1074	511	118	317	4.56e-30	119
TRINITY_DN111016_c0_g1	AT1G15370	75.51	147	35	1	210	650	1	146	1.22e-80	241
TRINITY_DN111039_c0_g1	AT1G21400	42.857	126	70	2	377	3	373	497	2.34e-23	93.6
TRINITY_DN111042_c0_g1	AT5G36970	38.462	169	104	0	645	139	81	249	2.54e-41	145
TRINITY_DN111043_c0_g1	AT3G23700	36.364	99	53	4	339	64	186	281	8.63e-13	63.2
TRINITY_DN111053_c0_g1	AT4G37970	35.252	139	82	3	409	14	40	177	6.8e-16	73.9
TRINITY_DN111059_c0_g1	AT3G10920	61.111	54	21	0	69	230	28	81	3.61e-18	74.7
TRINITY_DN111105_c0_g1	AT2G42520	43.636	165	79	2	1	453	186	350	2.8e-27	105
TRINITY_DN111118_c0_g1	AT1G19210	65.06	83	29	0	704	456	11	93	2.93e-34	125
TRINITY_DN111134_c0_g1	AT4G34260	27.517	149	90	6	3	401	456	602	1.71e-09	54.3
TRINITY_DN111140_c0_g1	AT3G17350	31.169	231	127	10	12	671	30	239	1.76e-25	103
TRINITY_DN111145_c0_g1	AT5G39950	27.16	81	59	0	918	676	40	120	1.81e-08	52.8
TRINITY_DN111158_c0_g1	AT5G39390	30.189	106	67	3	242	559	1	99	3.29e-11	60.8
TRINITY_DN111162_c0_g1	AT5G17990	45.283	53	29	0	309	467	179	231	9.5e-08	50.1
TRINITY_DN111166_c0_g1	AT1G63440	48.75	80	41	0	1	240	847	926	5.08e-14	65.1
TRINITY_DN111172_c0_g1	AT5G36880	64.286	56	20	0	169	2	426	481	6.89e-19	78.2
TRINITY_DN111182_c0_g1	AT3G21420	47.368	114	60	0	3	344	110	223	1.05e-27	103
TRINITY_DN111201_c0_g1	AT1G07615	40.789	152	84	3	3	446	318	467	1.09e-31	118
TRINITY_DN111268_c0_g1	AT5G58770	50	54	27	0	76	237	75	128	4.5e-13	62
TRINITY_DN111280_c0_g1	AT2G04410	50.746	67	32	1	851	651	5	70	3.57e-16	73.2
TRINITY_DN111285_c0_g1	AT2G28970	37.624	101	56	4	74	355	225	325	4.7e-12	61.2
TRINITY_DN111290_c0_g1	AT4G35440	57.741	478	171	5	30	1460	161	608	4.18e-161	474
TRINITY_DN111299_c0_g1	AT2G29050	68.571	315	95	2	1018	1962	78	388	9.2e-124	378
TRINITY_DN111308_c0_g1	AT3G59480	39.535	86	52	0	258	1	11	96	1.53e-15	70.1
TRINITY_DN111329_c0_g1	AT1G25450	47.887	142	73	1	423	1	274	415	1.71e-36	130
TRINITY_DN111357_c0_g1	AT3G48170	39.506	162	89	5	472	2	143	300	3.35e-22	91.7
TRINITY_DN111366_c0_g1	AT5G16770	55.357	56	24	1	149	316	1	55	4.38e-16	71.6
TRINITY_DN111381_c0_g1	AT4G35740	46.835	79	29	3	263	27	164	229	3.43e-14	65.9
TRINITY_DN111391_c0_g1	AT3G57680	66.667	465	141	5	1676	294	66	520	0	593
TRINITY_DN111392_c0_g1	AT4G17260	43.056	72	41	0	221	6	96	167	2e-15	68.6
TRINITY_DN111402_c0_g1	AT5G61480	50	80	34	2	340	101	361	434	7.42e-16	72
TRINITY_DN111405_c0_g1	AT1G29900	45.882	85	45	1	2	253	242	326	5.61e-21	84.7
TRINITY_DN111445_c0_g1	AT1G07440	38.356	73	45	0	475	257	186	258	4.04e-09	53.5
TRINITY_DN111457_c0_g1	AT4G30310	29.444	180	109	4	19	510	332	509	1e-19	85.1
TRINITY_DN111459_c0_g1	AT2G29890	33.333	234	135	6	703	53	486	715	1.01e-33	127
TRINITY_DN111481_c0_g1	AT3G17390	54.348	92	37	4	303	37	170	259	1.39e-19	81.3
TRINITY_DN111484_c0_g1	AT1G04710	34.351	131	74	3	2	388	116	236	8.87e-13	63.5
TRINITY_DN111494_c0_g1	AT4G19975	67.5	40	13	0	123	242	85	124	7.82e-13	62.4
TRINITY_DN111524_c0_g1	AT1G11930	38.961	77	40	2	22	231	83	159	2.31e-10	54.3
TRINITY_DN111528_c0_g1	AT4G04770	52.632	57	26	1	198	28	91	146	4.63e-12	58.9
TRINITY_DN111537_c0_g1	AT1G60160	47.945	73	35	2	2	214	231	302	2.58e-12	59.7
TRINITY_DN111550_c0_g1	AT2G42790	48.864	88	44	1	21	284	341	427	1.88e-27	103
TRINITY_DN111564_c0_g1	AT4G33070	50.943	53	24	1	217	59	486	536	1.34e-11	57.8
TRINITY_DN111570_c0_g1	AT4G02050	60.417	48	19	0	177	34	73	120	2.32e-14	65.1
TRINITY_DN111579_c0_g1	AT4G10020	45.161	62	30	1	89	262	47	108	2.5e-09	52.4
TRINITY_DN111580_c0_g1	AT5G25840	40.26	77	33	2	267	464	4	78	6.46e-14	65.5
TRINITY_DN111589_c0_g1	AT4G36390	27.861	201	123	2	540	4	295	495	3.63e-16	75.1
TRINITY_DN111628_c0_g1	AT3G05260	45.669	127	68	1	384	4	146	271	8.18e-32	114
TRINITY_DN111634_c0_g1	AT1G80600	35.354	99	63	1	296	3	207	305	2.48e-15	69.3
TRINITY_DN111647_c0_g1	AT1G62640	40.698	86	49	2	257	3	121	205	8.88e-13	62
TRINITY_DN111661_c0_g1	AT4G33760	60.684	117	46	0	2	352	284	400	2.78e-48	162
TRINITY_DN111678_c0_g1	AT4G23160	40.678	59	31	1	47	211	471	529	5.27e-08	47.4
TRINITY_DN111716_c0_g1	AT2G40690	46.032	63	34	0	45	233	222	284	1.53e-13	63.5
TRINITY_DN111729_c0_g1	AT5G55070	48.98	49	25	0	65	211	93	141	1.4e-09	52
TRINITY_DN111734_c0_g1	AT4G01800	33.577	137	86	1	25	435	713	844	1.56e-17	79.7
TRINITY_DN111748_c0_g1	AT3G20740	70.652	368	107	1	277	1380	1	367	0	573
TRINITY_DN111759_c0_g1	AT5G18660	72.965	344	91	1	427	1452	72	415	0	523
TRINITY_DN111765_c0_g1	AT3G23330	46.552	58	31	0	166	339	347	404	7.61e-14	66.2
TRINITY_DN111783_c0_g1	AT3G10690	55	80	36	0	242	3	105	184	9.95e-28	103
TRINITY_DN111786_c0_g1	AT1G14810	45	80	39	1	225	1	113	192	7.37e-16	69.7
TRINITY_DN111790_c0_g1	AT2G13680	57.647	85	35	1	254	3	1241	1325	5.46e-25	96.7
TRINITY_DN111814_c0_g1	AT2G04842	48.148	189	92	1	569	3	359	541	5.13e-56	187
TRINITY_DN111822_c0_g1	AT4G18050	43.21	81	46	0	4	246	439	519	1.22e-15	69.7
TRINITY_DN111838_c0_g1	AT4G10380	75.658	152	37	0	457	2	120	271	1.6e-63	196
TRINITY_DN111878_c0_g1	AT2G41640	67.939	131	42	0	1	393	338	468	3.04e-63	200
TRINITY_DN111904_c0_g1	AT3G03710	54.545	66	30	0	271	468	424	489	1.7e-16	75.5
TRINITY_DN111911_c0_g1	AT1G70610	40.244	82	47	1	251	12	593	674	3.17e-15	70.5
TRINITY_DN111914_c0_g1	AT5G10490	45.312	64	34	1	2	193	183	245	5.78e-10	53.9
TRINITY_DN111925_c0_g1	AT3G08590	77.778	36	8	0	215	322	194	229	5.52e-12	60.5
TRINITY_DN111939_c0_g1	AT2G16250	42.529	87	44	5	245	3	53	139	3.02e-09	51.6
TRINITY_DN111954_c0_g1	AT5G02490	65.217	46	16	0	3	140	572	617	7.15e-14	64.3
TRINITY_DN111959_c0_g1	AT1G59870	65.753	73	25	0	219	1	591	663	1.36e-30	111
TRINITY_DN111969_c0_g1	AT2G47000	30	100	67	2	68	367	1172	1268	2.73e-11	59.7
TRINITY_DN111972_c0_g1	AT2G27490	43.103	58	33	0	32	205	110	167	1.64e-11	56.6
TRINITY_DN111995_c0_g1	ATMG00810	26.667	165	94	4	441	16	65	225	3.8e-10	56.2
TRINITY_DN112007_c0_g1	AT5G51970	40.506	79	47	0	106	342	136	214	1.94e-12	61.6
TRINITY_DN112024_c0_g1	AT1G32450	48.148	81	37	2	1	228	400	480	2.1e-18	78.6
TRINITY_DN112034_c0_g1	AT4G33600	46.154	52	26	1	273	422	57	108	8.33e-08	49.7
TRINITY_DN112037_c0_g1	AT1G30950	47.57	391	171	5	307	1383	42	430	1.07e-118	357
TRINITY_DN112039_c0_g1	AT5G20610	45.528	123	66	1	289	657	58	179	5.47e-33	125
TRINITY_DN112049_c0_g1	AT2G21660	50.769	65	32	0	250	56	21	85	5.02e-15	68.2
TRINITY_DN112067_c0_g1	AT1G01290	61.111	54	21	0	356	195	216	269	3.23e-14	66.6
TRINITY_DN112081_c0_g1	AT2G15080	38.372	172	97	3	3	512	701	865	8.39e-24	97.1
TRINITY_DN112082_c0_g1	AT1G32240	88.158	76	9	0	953	1180	198	273	4.66e-40	146
TRINITY_DN112113_c0_g1	AT2G46690	49.315	73	34	1	390	181	22	94	2.8e-17	74.7
TRINITY_DN112116_c0_g1	AT4G33460	34.783	138	66	3	6	404	79	197	2.97e-16	72.4
TRINITY_DN112156_c0_g1	AT4G02260	46.667	60	32	0	190	11	551	610	1.57e-16	71.2
TRINITY_DN112161_c0_g1	AT1G70880	44.167	120	65	2	4	357	31	150	9.15e-34	114
TRINITY_DN112167_c0_g1	AT2G23420	50.769	65	32	0	326	520	26	90	3.18e-16	75.1
TRINITY_DN112178_c0_g1	AT1G36390	34.783	69	45	0	207	1	184	252	2.07e-08	48.5
TRINITY_DN112184_c0_g1	AT4G23160	45.57	79	43	0	18	254	368	446	1.37e-13	63.9
TRINITY_DN112188_c0_g1	AT4G37870	53.535	99	44	1	307	11	330	426	1.51e-30	112
TRINITY_DN112204_c0_g1	AT4G21210	35.802	81	44	2	1	228	177	254	6.08e-08	47.8
TRINITY_DN112231_c0_g1	AT5G09300	59.524	378	153	0	1141	8	54	431	8.03e-167	477
TRINITY_DN112251_c0_g1	AT5G06720	56.349	252	109	1	943	188	83	333	2.06e-88	267
TRINITY_DN112254_c0_g1	AT5G48600	30.065	153	97	6	64	498	24	174	3.42e-09	54.7
TRINITY_DN112276_c0_g1	AT1G03680	44.444	63	28	1	64	231	60	122	1.43e-12	59.3
TRINITY_DN112277_c0_g1	AT1G65410	38.144	97	49	2	260	3	162	258	1.14e-09	53.1
TRINITY_DN112284_c0_g1	AT4G33460	39.13	69	30	1	57	263	75	131	5.09e-09	52
TRINITY_DN112293_c0_g1	AT2G41480	59.375	320	128	1	1127	174	10	329	1e-138	397
TRINITY_DN112305_c0_g1	AT3G54660	30.07	143	99	1	2	427	217	359	9.28e-15	69.7
TRINITY_DN112312_c0_g1	AT3G61460	34	100	65	1	764	468	49	148	1.63e-12	63.9
TRINITY_DN112344_c0_g1	AT4G19010	32.331	133	83	2	47	439	351	478	4.87e-12	62.8
TRINITY_DN112354_c0_g1	AT1G51510	64.103	78	27	1	234	1	76	152	6.86e-33	112
TRINITY_DN112361_c0_g1	ATCG00160	32.5	160	70	4	86	556	1	125	3.21e-13	67.4
TRINITY_DN112366_c0_g1	AT5G15250	68.132	91	29	0	3	275	347	437	2.15e-38	134
TRINITY_DN112379_c0_g1	AT2G46210	28.934	197	129	5	1	588	36	222	1.64e-13	68.6
TRINITY_DN112384_c0_g1	AT3G07810	34.167	120	67	1	48	371	68	187	1.19e-21	91.3
TRINITY_DN112390_c0_g1	AT1G10170	57.576	264	102	4	773	6	578	839	5.99e-89	285
TRINITY_DN112427_c0_g1	AT3G21360	38.462	78	44	1	224	3	238	315	4.47e-14	64.7
TRINITY_DN112462_c0_g1	AT1G55060	36.842	76	48	0	241	14	2	77	1.57e-09	57.8
TRINITY_DN112485_c0_g1	AT1G07900	41.916	167	83	2	497	12	32	189	1.98e-37	129
TRINITY_DN112487_c0_g1	AT1G08880	83.621	116	16	2	642	301	29	143	1.99e-60	191
TRINITY_DN112497_c0_g1	AT3G25400	66.667	111	37	0	455	123	8	118	2.57e-39	132
TRINITY_DN112503_c0_g1	AT4G33460	31.22	205	110	9	18	590	59	246	1.49e-20	86.3
TRINITY_DN112519_c0_g1	AT3G24290	38.889	72	41	1	50	265	111	179	1.74e-10	55.1
TRINITY_DN112527_c0_g1	AT5G38240	47.17	53	27	1	68	226	565	616	7.02e-11	56.6
TRINITY_DN112533_c0_g1	AT1G74920	50	110	55	0	332	3	197	306	4.14e-29	108
TRINITY_DN112534_c0_g1	AT1G48720	39.535	86	44	3	269	12	1	78	2.15e-13	62.4
TRINITY_DN112540_c0_g1	AT1G33560	37.288	118	69	3	6	359	419	531	1.09e-20	85.9
TRINITY_DN112558_c0_g1	AT4G24690	36.036	222	119	5	1589	948	285	491	1.85e-30	126
TRINITY_DN112562_c0_g1	AT1G79550	44.526	137	72	1	461	51	213	345	4.03e-33	120
TRINITY_DN112593_c0_g1	AT1G27340	40.678	59	29	1	194	18	107	159	7.66e-09	50.4
TRINITY_DN112601_c0_g1	AT2G28490	37.993	279	133	5	3	719	220	498	1.34e-53	180
TRINITY_DN112605_c0_g1	AT5G44790	36.145	166	99	2	501	22	414	578	1.87e-27	107
TRINITY_DN112638_c0_g1	AT5G66840	45.333	75	39	1	8	232	174	246	6.01e-13	62
TRINITY_DN112640_c0_g1	ATCG01010	39.175	97	59	0	402	112	84	180	8.11e-11	58.5
TRINITY_DN112643_c0_g1	AT5G10720	22.605	261	152	10	20	679	360	611	8.71e-08	52.4
TRINITY_DN112653_c0_g1	AT5G08250	43.519	108	55	4	19	330	68	173	1.91e-19	81.6
TRINITY_DN112722_c0_g1	AT1G61110	71.958	189	34	3	1902	1357	13	189	6.03e-86	273
TRINITY_DN112737_c0_g1	AT4G26300	46.377	69	35	1	10	216	572	638	9.84e-11	55.5
TRINITY_DN112755_c0_g1	AT1G32170	48.81	84	43	0	1	252	151	234	1.92e-28	104
TRINITY_DN112777_c0_g1	AT4G21100	58.974	39	16	0	158	42	119	157	1.3e-13	52.4
TRINITY_DN112802_c0_g1	AT5G47220	68.75	80	25	0	436	675	112	191	2.25e-23	94.7
TRINITY_DN112854_c0_g1	AT1G78510	47.826	46	24	0	310	173	294	339	1.58e-10	55.8
TRINITY_DN112856_c0_g1	AT3G52950	64	75	27	0	319	95	63	137	3.64e-22	92
TRINITY_DN112858_c0_g1	AT2G36830	71.498	207	59	0	621	1	1	207	1.58e-86	256
TRINITY_DN112864_c0_g1	AT5G63620	37.5	64	40	0	1	192	256	319	1.57e-09	52.8
TRINITY_DN112871_c0_g1	AT1G21650	43.852	244	124	5	2	712	845	1082	1.84e-53	185
TRINITY_DN112876_c0_g1	AT3G17930	76.19	84	20	0	430	681	83	166	1.85e-42	146
TRINITY_DN112897_c0_g1	ATCG01070	44.086	93	50	1	567	295	7	99	4.77e-12	60.5
TRINITY_DN112905_c0_g1	AT1G79870	41.935	62	35	1	2	187	252	312	3.56e-09	52.4
TRINITY_DN112924_c0_g1	AT5G12870	68.817	93	27	1	280	2	17	107	1.36e-39	134
TRINITY_DN112948_c0_g1	AT5G41180	34.146	82	52	1	110	355	11	90	8.31e-11	57.8
TRINITY_DN112962_c0_g1	AT5G47710	41.414	99	53	2	314	18	2	95	6.85e-23	87.4
TRINITY_DN112964_c0_g1	AT1G69850	32.407	108	68	3	112	426	355	460	7.2e-10	45.4
TRINITY_DN112970_c0_g1	AT2G24820	53.165	158	74	0	606	133	381	538	3.65e-55	183
TRINITY_DN112972_c0_g1	AT1G15700	35.119	168	87	4	454	5	195	358	2.23e-11	60.5
TRINITY_DN112994_c0_g1	AT2G25140	51.974	152	72	1	2	457	559	709	3.36e-48	166
TRINITY_DN113000_c0_g1	AT5G48490	36.449	107	61	3	769	455	1	102	3.57e-12	61.2
TRINITY_DN113001_c0_g1	AT5G40870	40	90	54	0	279	10	67	156	3.14e-20	83.2
TRINITY_DN113003_c0_g1	AT3G61080	30.588	85	57	2	5	253	104	188	6.73e-09	51.6
TRINITY_DN113004_c0_g1	AT3G54130	59.055	254	98	4	1842	1090	2	252	7.21e-93	289
TRINITY_DN113020_c0_g1	ATCG01240	41.129	124	73	0	170	541	1	124	1.63e-30	108
TRINITY_DN113033_c0_g1	AT5G17310	41.228	114	61	3	1	327	347	459	6.02e-15	68.9
TRINITY_DN113073_c0_g1	ATCG00170	52.273	44	20	1	2	130	1201	1244	2.43e-09	51.2
TRINITY_DN113104_c0_g1	AT2G36870	45.946	74	38	1	28	249	40	111	1.22e-17	74.3
TRINITY_DN113126_c0_g1	AT5G50080	85.455	55	8	0	1061	1225	93	147	2e-18	84.7
TRINITY_DN113136_c0_g1	AT3G63490	55.435	92	41	0	1	276	203	294	7.41e-33	115
TRINITY_DN113140_c0_g1	AT2G16570	46.575	73	39	0	232	14	186	258	1.02e-17	75.5
TRINITY_DN113143_c0_g1	AT1G18870	46.774	62	30	1	242	57	79	137	8.57e-12	58.5
TRINITY_DN113148_c0_g1	AT5G14200	53.448	116	54	0	3	350	265	380	2.37e-36	128
TRINITY_DN113166_c0_g1	ATCG00120	60.811	74	29	0	3	224	29	102	4.27e-23	90.5
TRINITY_DN113171_c0_g1	AT1G11870	30.769	130	86	2	33	419	122	248	6.96e-15	70.1
TRINITY_DN113184_c0_g1	AT3G22425	45.968	124	65	1	1	366	144	267	8.42e-33	116
TRINITY_DN113188_c0_g1	AT5G01800	27.957	186	123	6	1335	778	25	199	3.07e-11	63.2
TRINITY_DN113211_c0_g1	AT3G45980	66.667	162	39	4	627	154	1	151	6.32e-51	162
TRINITY_DN113234_c0_g1	AT4G16310	56.863	51	22	0	103	255	621	671	1.07e-08	51.2
TRINITY_DN113239_c0_g1	ATMG00810	41.379	58	32	2	7	180	26	81	3.61e-10	53.1
TRINITY_DN113240_c0_g1	AT1G65410	39.091	110	57	2	309	10	163	272	5.13e-16	72.4
TRINITY_DN113258_c0_g1	AT3G28345	45.455	66	33	2	212	15	516	578	8.94e-10	52.4
TRINITY_DN113278_c0_g1	AT2G03880	64.516	31	11	0	6	98	487	517	7.25e-08	49.7
TRINITY_DN113283_c0_g1	AT3G15030	93.939	66	4	0	2	199	42	107	5.35e-37	127
TRINITY_DN113292_c0_g1	AT5G64050	39.375	160	97	0	3	482	148	307	1.74e-34	126
TRINITY_DN113313_c0_g1	AT5G56300	65.278	72	22	1	18	224	128	199	3.74e-28	103
TRINITY_DN113332_c0_g1	AT5G06290	40	150	87	1	878	438	112	261	2.29e-37	133
TRINITY_DN113356_c0_g1	AT4G18270	39.823	113	62	1	59	379	352	464	5.97e-09	52.8
TRINITY_DN113361_c0_g1	AT2G33170	52.113	71	33	1	213	4	542	612	2.52e-15	68.9
TRINITY_DN113366_c0_g1	AT3G10690	57.547	106	45	0	202	519	112	217	4.4e-38	137
TRINITY_DN113374_c0_g1	AT3G48200	38.202	89	54	1	269	3	30	117	4.02e-10	54.7
TRINITY_DN113397_c0_g1	AT5G47435	33.333	87	49	3	248	3	130	212	4.87e-09	50.8
TRINITY_DN113414_c0_g1	AT1G53820	43.333	120	53	3	247	606	88	192	1.46e-23	96.3
TRINITY_DN113421_c0_g1	AT2G22360	36.082	97	59	2	289	5	335	430	1.75e-12	61.2
TRINITY_DN113430_c0_g1	AT1G63910	87.288	118	15	0	534	181	1	118	1.7e-74	228
TRINITY_DN113473_c0_g1	AT3G29360	43.81	105	50	1	299	12	1	105	5.61e-20	83.6
TRINITY_DN113483_c0_g1	AT1G20560	60	35	14	0	118	14	3	37	1.41e-08	49.7
TRINITY_DN113510_c0_g1	AT3G02520	61.29	62	22	1	211	32	43	104	1.11e-20	81.6
TRINITY_DN113519_c0_g1	AT1G22710	49.259	270	109	5	2	790	236	484	1.89e-71	227
TRINITY_DN113529_c0_g1	AT5G43250	45.57	79	43	0	535	771	10	88	2.22e-16	75.5
TRINITY_DN113547_c0_g1	AT5G60020	67.391	92	30	0	277	2	444	535	3.6e-40	139
TRINITY_DN113551_c0_g1	AT1G22690	56.061	66	29	0	247	444	55	120	1.01e-18	78.6
TRINITY_DN113562_c0_g1	AT5G39940	42.202	109	63	0	13	339	355	463	1.08e-17	78.2
TRINITY_DN113578_c0_g1	AT4G13170	61.579	190	73	0	30	599	12	201	3.16e-76	230
TRINITY_DN113624_c0_g1	AT5G08690	87.273	55	7	0	117	281	383	437	8.77e-26	99
TRINITY_DN113651_c0_g1	AT5G50720	68.254	63	20	0	166	354	1	63	1.75e-22	84.7
TRINITY_DN113677_c0_g1	AT2G28500	46.479	71	38	0	214	2	59	129	3.97e-20	80.9
TRINITY_DN113692_c0_g1	AT2G16390	37.805	82	38	3	228	455	231	305	1.03e-09	55.5
TRINITY_DN113696_c0_g1	AT3G12580	85.185	108	16	0	330	7	204	311	7.07e-60	193
TRINITY_DN113706_c0_g1	ATCG01250	32.71	107	70	2	320	6	78	184	4.3e-12	60.5
TRINITY_DN113719_c0_g1	AT4G35090	40.65	123	67	2	11	379	299	415	3.06e-21	87.8
TRINITY_DN113744_c0_g1	AT5G63620	26.891	119	82	2	480	136	48	165	2.18e-08	52.4
TRINITY_DN113746_c0_g1	AT5G58420	69.847	262	79	0	896	111	1	262	8.44e-139	392
TRINITY_DN113749_c0_g1	AT1G21780	67.284	324	106	0	279	1250	1	324	1.82e-168	478
TRINITY_DN113763_c0_g1	AT1G18140	61.224	196	72	2	16	597	23	216	1.21e-82	255
TRINITY_DN113768_c0_g1	AT3G11710	47.273	110	58	0	2	331	292	401	1.77e-30	114
TRINITY_DN113787_c0_g1	AT4G01026	48.611	72	26	3	213	425	23	84	2.82e-15	69.3
TRINITY_DN113813_c0_g1	AT3G02230	85.859	99	14	0	298	2	115	213	3.42e-58	182
TRINITY_DN113818_c0_g1	AT5G15450	80.682	88	17	0	265	2	317	404	9.92e-45	152
TRINITY_DN113821_c0_g1	AT4G17260	33.981	103	68	0	5	313	123	225	6.41e-15	68.2
TRINITY_DN113848_c0_g1	AT5G10160	37.805	82	48	2	1	237	134	215	1.95e-10	54.7
TRINITY_DN113861_c0_g1	AT4G17260	64.474	76	27	0	26	253	123	198	1.14e-30	110
TRINITY_DN113883_c0_g1	AT5G10910	42.958	142	80	1	540	118	218	359	3.7e-26	103
TRINITY_DN113884_c0_g1	AT5G03910	32.5	120	74	3	54	410	337	450	8.37e-11	58.2
TRINITY_DN113901_c0_g1	AT4G24210	43.21	81	46	0	503	745	38	118	7.29e-20	84
TRINITY_DN113913_c0_g1	AT5G62865	44.595	74	24	4	313	101	56	115	2.82e-08	50.8
TRINITY_DN113915_c0_g1	AT4G33760	51.765	85	36	3	243	4	183	267	3.31e-19	79.7
TRINITY_DN113951_c0_g1	AT4G17260	32.246	276	175	6	25	825	79	351	2.04e-42	150
TRINITY_DN113967_c0_g1	AT3G25270	25.41	122	73	2	519	184	31	144	9.59e-08	50.4
TRINITY_DN113997_c0_g1	AT1G60550	68.098	163	52	0	489	1	95	257	5.45e-77	232
TRINITY_DN113998_c0_g1	AT4G15530	44.737	152	83	1	2	457	125	275	2.14e-37	135
TRINITY_DN114000_c0_g1	AT2G47510	52.941	170	77	2	19	522	31	199	4.68e-55	181
TRINITY_DN114001_c0_g1	AT2G42790	40.758	211	115	2	5	607	217	427	4.32e-47	161
TRINITY_DN114006_c0_g1	AT2G38640	49.074	108	50	4	104	424	9	112	9.27e-29	103
TRINITY_DN114033_c0_g1	AT4G28620	48.718	39	20	0	113	229	575	613	8.84e-08	47
TRINITY_DN114047_c0_g1	AT1G67550	53.398	103	48	0	366	58	132	234	4.31e-29	110
TRINITY_DN114083_c0_g1	AT1G62640	43.363	113	64	0	588	250	291	403	1.11e-19	85.5
TRINITY_DN114085_c0_g1	AT4G01690	34.821	112	54	3	6	305	193	297	3.63e-10	55.1
TRINITY_DN114092_c0_g1	AT4G01800	31.073	177	91	6	740	246	715	872	5.44e-15	75.5
TRINITY_DN114094_c0_g1	AT4G25750	33.333	93	58	2	279	4	138	227	2.19e-08	49.7
TRINITY_DN114119_c0_g1	AT1G04410	76.923	39	9	0	217	101	30	68	1.12e-14	66.2
TRINITY_DN114131_c0_g1	AT3G24090	42.857	56	32	0	219	52	429	484	3.97e-09	50.8
TRINITY_DN114132_c0_g1	AT3G02570	36.082	97	61	1	332	45	224	320	1.72e-14	67.8
TRINITY_DN114135_c0_g1	AT4G01070	37.895	95	54	2	13	297	196	285	1.39e-14	67.4
TRINITY_DN114146_c0_g1	AT3G10600	60	105	41	1	1	315	105	208	1.52e-35	126
TRINITY_DN114164_c0_g1	AT5G07280	63.303	109	40	0	2	328	501	609	3.8e-42	146
TRINITY_DN114170_c0_g1	AT4G38020	48.732	355	142	6	1227	169	33	349	7.23e-100	306
TRINITY_DN114174_c0_g1	AT1G75440	88.272	162	18	1	953	471	1	162	6.66e-91	271
TRINITY_DN114175_c0_g1	AT5G54250	65.764	628	200	7	771	2633	68	687	0	801
TRINITY_DN114177_c0_g1	AT3G11980	67.742	31	10	0	186	94	586	616	1.6e-10	54.7
TRINITY_DN114179_c0_g1	AT4G27760	46.784	342	167	4	352	1341	25	363	2.17e-83	265
TRINITY_DN114195_c0_g1	AT2G20000	38.889	72	44	0	537	322	518	589	6e-28	76.6
TRINITY_DN114204_c0_g1	AT1G14810	50.649	77	34	1	2	220	142	218	5.68e-17	72.8
TRINITY_DN114208_c0_g1	AT4G27830	45.588	68	36	1	202	2	108	175	2.29e-15	68.2
TRINITY_DN114222_c0_g1	AT3G18800	56	150	53	2	286	696	15	164	1.86e-52	168
TRINITY_DN114226_c0_g1	AT1G09780	35.648	216	124	8	635	21	22	233	1.11e-27	112
TRINITY_DN114228_c0_g1	AT3G28970	55.147	136	60	1	480	887	46	180	2.75e-45	160
TRINITY_DN114232_c0_g1	AT1G09960	67.143	210	68	1	389	1015	34	243	4.27e-98	299
TRINITY_DN114252_c0_g1	AT3G01490	63.342	401	93	2	519	1568	13	410	0	541
TRINITY_DN114265_c0_g1	AT5G24030	52.432	185	87	1	866	315	300	484	2.74e-62	191
TRINITY_DN114292_c0_g1	AT2G38620	68.056	72	23	0	1	216	121	192	1.07e-28	103
TRINITY_DN114293_c0_g1	AT4G27700	37.853	177	91	4	381	905	62	221	2.02e-25	101
TRINITY_DN114297_c0_g1	AT1G67710	30.814	172	113	5	274	780	1	169	1.26e-11	64.7
TRINITY_DN114301_c0_g1	AT3G24255	28.022	182	123	2	80	616	34	210	4.72e-11	61.2
TRINITY_DN114303_c0_g1	AT1G32260	38.197	233	111	8	1054	359	1	201	2.2e-34	128
TRINITY_DN114312_c0_g1	AT4G24290	53.623	69	32	0	93	299	524	592	7.39e-19	85.5
TRINITY_DN114318_c0_g1	AT1G04690	68.634	322	100	1	447	1412	1	321	4.7e-169	482
TRINITY_DN114320_c0_g1	AT2G20690	42.697	89	50	1	211	474	63	151	2.46e-15	70.9
TRINITY_DN114324_c0_g1	AT5G07475	42.609	115	65	1	21	365	1	114	3.59e-30	106
TRINITY_DN114330_c0_g1	AT2G32980	58.389	298	107	4	1246	365	6	290	2.02e-114	337
TRINITY_DN114334_c0_g1	AT4G19810	42.222	270	147	3	6	812	101	362	8.19e-63	201
TRINITY_DN114339_c0_g1	ATCG00120	70.874	103	30	0	310	2	313	415	1.15e-46	155
TRINITY_DN114355_c0_g1	AT3G26710	69.355	186	56	1	642	85	81	265	5.27e-90	270
TRINITY_DN114367_c0_g1	AT3G46980	63.529	425	153	1	951	2225	153	575	3.28e-171	509
TRINITY_DN114368_c0_g1	AT3G48030	67.949	78	22	1	510	277	1	75	9.67e-12	63.9
TRINITY_DN114371_c0_g1	ATCG00650	46.154	65	35	0	558	364	27	91	3.64e-13	63.9
TRINITY_DN114378_c0_g1	AT2G28430	35.87	92	53	1	585	310	1	86	8.63e-10	54.7
TRINITY_DN114390_c0_g1	AT5G04130	62.5	120	42	2	576	926	91	210	1.27e-41	152
TRINITY_DN114392_c0_g1	AT5G11880	33.6	125	79	3	18	386	344	466	1.26e-14	70.1
TRINITY_DN114393_c0_g1	AT1G05620	26.047	215	149	3	255	893	1	207	5.58e-18	82.4
TRINITY_DN114394_c0_g1	AT1G80160	59.42	138	55	1	187	597	56	193	2.22e-59	186
TRINITY_DN114406_c0_g1	AT5G58110	50	198	98	1	961	368	1	197	2.57e-66	209
TRINITY_DN114407_c0_g1	AT2G01050	25.786	159	112	2	697	1167	103	257	7.05e-12	67.4
TRINITY_DN114413_c0_g1	AT4G22310	80.189	106	21	0	828	511	1	106	3.38e-62	193
TRINITY_DN114414_c0_g1	AT5G26690	40	70	42	0	362	153	2	71	4.01e-11	56.2
TRINITY_DN114416_c0_g1	AT3G13490	49.474	95	47	1	284	3	136	230	7.26e-26	99.4
TRINITY_DN114419_c0_g1	AT3G05190	32.5	120	79	2	14	370	429	547	9.71e-15	72
TRINITY_DN114421_c0_g1	AT2G15220	50.98	102	49	1	304	2	42	143	2.06e-31	110
TRINITY_DN114430_c0_g1	AT3G55970	49.846	325	153	3	88	1032	6	330	1.46e-106	316
TRINITY_DN114432_c0_g1	AT5G46180	50.515	97	48	0	1	291	114	210	1.55e-26	100
TRINITY_DN114437_c0_g1	AT5G08040	58.333	48	20	0	164	307	8	55	4.65e-15	67.8
TRINITY_DN114439_c0_g1	ATMG01360	70.844	391	113	1	1173	1	60	449	5.2e-165	473
TRINITY_DN114444_c0_g1	AT1G12600	74.286	175	45	0	204	728	4	178	1.41e-93	278
TRINITY_DN114462_c0_g1	AT3G04500	74.093	193	49	1	943	368	54	246	8.33e-90	278
TRINITY_DN114463_c0_g1	AT2G18390	87.634	186	23	0	209	766	1	186	2.97e-105	307
TRINITY_DN114478_c0_g1	AT1G61580	66.752	391	123	3	21	1190	1	385	3.12e-179	504
TRINITY_DN114483_c0_g1	AT1G04420	68.407	383	115	4	323	1453	29	411	0	551
TRINITY_DN114485_c0_g1	AT4G20150	59.259	81	33	0	561	319	1	81	2.03e-23	91.3
TRINITY_DN114488_c0_g1	AT4G21440	82.292	96	17	0	3	290	33	128	8.09e-56	183
TRINITY_DN114498_c0_g1	AT1G16880	61.644	292	102	4	1350	484	3	287	5.56e-116	348
TRINITY_DN114499_c0_g1	AT4G25780	64.078	103	33	2	1	297	89	191	6.14e-44	143
TRINITY_DN114504_c0_g1	AT1G05205	73.077	78	20	1	124	357	3	79	5.69e-34	118
TRINITY_DN114515_c0_g1	AT1G80460	23.647	351	234	13	993	25	1	345	2.09e-14	73.9
TRINITY_DN114520_c0_g1	AT2G23093	41.878	394	228	1	1759	578	46	438	3.91e-90	289
TRINITY_DN114526_c0_g1	AT4G31920	34.906	106	67	2	154	465	20	125	1.28e-11	61.6
TRINITY_DN114529_c0_g1	AT3G17450	29.775	178	123	1	4	531	374	551	4.15e-25	100
TRINITY_DN114536_c0_g1	AT5G66760	31.889	323	197	8	938	6	286	597	2.73e-35	134
TRINITY_DN114538_c0_g1	AT3G11940	84.615	65	10	0	6	200	62	126	6.97e-37	121
TRINITY_DN114552_c0_g1	AT2G31800	62.917	480	165	6	1070	2497	3	473	0	604
TRINITY_DN114556_c0_g1	AT2G33580	62.5	64	21	1	211	29	500	563	1.34e-21	85.9
TRINITY_DN114565_c0_g1	AT1G48900	80.365	219	43	0	659	3	122	340	4.04e-131	378
TRINITY_DN114568_c0_g1	AT3G62860	51.064	47	23	0	158	298	153	199	9.88e-19	58.2
TRINITY_DN114572_c0_g1	AT3G19380	37.632	380	204	12	1475	390	14	378	4.87e-59	202
TRINITY_DN114573_c0_g1	AT3G60910	53.425	219	99	2	574	1221	13	231	6.48e-80	252
TRINITY_DN114586_c0_g1	AT4G10340	85.841	226	32	0	977	300	56	281	2.55e-128	371
TRINITY_DN114597_c0_g1	AT5G64840	35.503	169	102	3	506	6	421	584	8.2e-23	96.7
TRINITY_DN114599_c0_g1	AT1G56050	59.756	82	33	0	254	9	341	422	3.09e-31	112
TRINITY_DN114608_c0_g1	AT5G13210	56.579	152	45	2	3	395	488	639	1.3e-50	170
TRINITY_DN114613_c0_g1	AT5G44800	30.189	106	61	1	320	3	553	645	2.63e-09	55.1
TRINITY_DN114617_c0_g1	AT5G58005	61.765	102	38	1	498	800	10	111	6.69e-41	142
TRINITY_DN114627_c0_g1	AT1G42970	73.913	115	28	1	4	348	69	181	1.89e-54	175
TRINITY_DN114630_c0_g1	AT4G01080	57.252	131	56	0	379	771	88	218	4.61e-47	162
TRINITY_DN114637_c0_g1	AT2G33580	40.553	217	97	5	622	26	438	640	4.83e-46	160
TRINITY_DN114649_c0_g1	AT2G29960	69.027	113	28	1	319	2	46	158	1.62e-42	137
TRINITY_DN114661_c0_g1	AT2G41660	58.757	177	61	3	535	41	122	298	2.28e-55	184
TRINITY_DN114664_c0_g1	AT5G22810	59.561	319	126	1	510	1457	26	344	5.85e-142	416
TRINITY_DN114669_c0_g1	AT5G48130	39.912	228	121	2	453	1088	25	252	1.57e-55	191
TRINITY_DN114670_c0_g1	AT5G07460	36.667	90	48	2	252	500	56	143	4.92e-13	64.3
TRINITY_DN114672_c0_g1	AT4G21440	72.381	105	25	2	561	253	40	142	1.08e-45	154
TRINITY_DN114675_c0_g1	AT3G02960	33.784	222	130	4	3	656	39	247	1.59e-33	122
TRINITY_DN114677_c0_g1	AT3G58030	46.789	109	46	2	2443	2117	121	217	7.44e-27	114
TRINITY_DN114684_c0_g1	AT1G44350	51.562	64	28	3	186	1	93	155	1.25e-10	55.8
TRINITY_DN114686_c0_g1	AT5G35360	49.038	104	53	0	3	314	154	257	2.37e-30	112
TRINITY_DN114689_c0_g1	AT3G06210	52.174	69	33	0	217	11	68	136	2.78e-12	60.5
TRINITY_DN114690_c0_g1	AT1G79050	68.794	141	43	1	6	428	122	261	1.98e-55	179
TRINITY_DN114698_c0_g1	AT3G17450	34.286	70	46	0	211	2	321	390	6.45e-11	55.8
TRINITY_DN114709_c0_g1	AT4G23160	46.97	66	35	0	206	9	130	195	3.69e-20	81.6
TRINITY_DN114714_c0_g1	AT2G16250	32.245	245	147	7	693	1	349	588	9.37e-29	114
TRINITY_DN114721_c0_g1	AT4G23160	32.075	159	108	0	601	125	395	553	5.07e-62	101
TRINITY_DN114724_c0_g1	AT1G69560	82.906	117	20	0	272	622	123	239	3.78e-53	185
TRINITY_DN114733_c0_g1	AT5G18350	49.275	69	33	2	4	207	680	747	9.58e-10	52.4
TRINITY_DN114734_c0_g1	AT5G45390	71.806	227	64	0	1147	467	67	293	1.95e-110	330
TRINITY_DN114736_c0_g1	AT3G04300	67.816	87	28	0	250	510	5	91	1.41e-31	112
TRINITY_DN114749_c0_g1	AT2G35040	38.76	129	67	3	355	2	327	454	1.44e-20	85.5
TRINITY_DN114754_c0_g1	AT1G58340	66.837	392	123	2	401	1567	31	418	1.14e-176	508
TRINITY_DN114758_c0_g1	AT1G14830	67.954	259	79	1	1052	288	355	613	7.44e-119	367
TRINITY_DN114761_c0_g1	AT5G59180	85.057	174	26	0	651	1172	1	174	2e-104	314
TRINITY_DN114763_c0_g1	AT5G03940	54.945	91	41	0	1	273	210	300	4.58e-29	108
TRINITY_DN114766_c0_g1	AT4G03600	43.478	161	82	3	853	389	1	158	2.33e-19	84.7
TRINITY_DN114769_c0_g1	AT1G32700	28.218	202	113	7	542	12	12	206	1.04e-14	71.6
TRINITY_DN114773_c0_g1	AT1G06680	75.385	195	48	0	830	246	70	264	4.51e-105	311
TRINITY_DN114777_c0_g1	AT3G61240	62.264	53	20	0	847	689	445	497	1.61e-16	79
TRINITY_DN114783_c0_g1	AT5G51930	38.136	118	64	4	48	398	57	166	5.71e-10	57
TRINITY_DN114798_c0_g1	AT3G21510	64.626	147	52	0	298	738	5	151	4.17e-53	178
TRINITY_DN114812_c0_g1	AT3G56630	50.314	477	217	9	275	1696	39	498	6.72e-151	446
TRINITY_DN114821_c0_g1	AT1G62750	55.333	300	134	0	22	921	327	626	3.44e-121	365
TRINITY_DN114824_c0_g1	AT5G50960	73.684	342	89	1	1404	382	4	345	0	537
TRINITY_DN114827_c0_g1	AT2G18170	35.268	224	111	8	1066	398	130	320	2.05e-29	117
TRINITY_DN114839_c0_g1	AT1G80480	28.718	195	127	6	562	5	98	289	4.17e-19	83.6
TRINITY_DN114849_c0_g1	AT3G01740	61.905	84	32	0	367	618	44	127	2.75e-31	114
TRINITY_DN114856_c0_g1	AT1G76660	32.941	425	197	11	763	1992	7	358	1.25e-35	140
TRINITY_DN114858_c0_g1	AT5G57130	59.091	110	23	3	254	532	1	105	1.06e-27	108
TRINITY_DN114859_c0_g1	AT5G61480	36.22	127	63	5	906	538	916	1028	2.67e-09	58.2
TRINITY_DN114876_c0_g1	AT1G12410	59.786	281	106	4	1344	511	4	280	3.8e-101	306
TRINITY_DN114882_c0_g1	AT3G53580	73.49	298	77	1	1347	460	66	363	9.73e-143	417
TRINITY_DN114886_c0_g1	AT1G76020	42.233	206	117	1	363	974	7	212	2.11e-53	178
TRINITY_DN114887_c0_g1	AT3G62860	65.559	331	109	3	290	1279	6	332	1.69e-159	456
TRINITY_DN114895_c0_g1	AT1G62670	32.37	173	116	1	13	528	252	424	1.06e-24	99.8
TRINITY_DN114896_c0_g1	AT3G50660	42.105	475	235	4	1601	297	40	514	1.56e-116	357
TRINITY_DN114910_c0_g1	AT1G22700	53.069	277	124	3	1251	433	19	293	6.25e-83	259
TRINITY_DN114916_c0_g1	AT1G14610	59.375	64	26	0	14	205	166	229	1.54e-22	88.6
TRINITY_DN114932_c0_g1	AT1G69550	37.879	330	184	12	85	1044	890	1208	2.45e-31	125
TRINITY_DN114950_c0_g1	AT5G01190	85.714	56	8	0	23	190	493	548	2.69e-32	117
TRINITY_DN114957_c0_g1	AT4G29480	58.716	109	45	0	400	74	13	121	2.11e-39	130
TRINITY_DN114985_c0_g1	AT4G15020	33.333	72	46	1	130	345	517	586	5.29e-09	45.4
TRINITY_DN114989_c0_g1	AT5G13650	46.951	164	87	0	10	501	344	507	1.5e-52	177
TRINITY_DN114997_c0_g1	AT1G67720	45.324	139	75	1	417	1	583	720	1.42e-38	138
TRINITY_DN114998_c0_g1	AT2G47000	72	75	18	1	5	220	372	446	5.29e-28	104
TRINITY_DN115007_c0_g1	AT4G02150	62.802	207	74	2	658	47	158	364	8.76e-80	248
TRINITY_DN115008_c0_g1	AT5G14120	61.184	152	56	2	458	3	93	241	9.96e-43	148
TRINITY_DN115013_c0_g1	AT5G61640	50	94	40	1	10	270	72	165	6.45e-26	95.9
TRINITY_DN115028_c0_g1	AT1G08315	48.438	256	118	8	183	920	5	256	1.33e-61	202
TRINITY_DN115030_c0_g1	AT1G04400	34.286	140	87	2	3	413	342	479	3.69e-25	99.4
TRINITY_DN115042_c0_g1	AT1G69750	60.377	106	32	2	254	571	1	96	9.82e-40	135
TRINITY_DN115054_c0_g1	AT5G33280	50	42	21	0	141	16	387	428	1.67e-10	54.3
TRINITY_DN115076_c0_g1	AT3G50685	58.75	160	64	2	675	196	2	159	6.28e-31	112
TRINITY_DN115106_c0_g1	AT5G47930	81.818	77	14	0	57	287	8	84	4.23e-35	115
TRINITY_DN115107_c0_g1	AT5G20140	71.053	304	87	1	1187	279	61	364	1.79e-154	451
TRINITY_DN115116_c0_g1	ATCG00770	50.649	77	35	1	265	44	59	135	1.44e-24	89.4
TRINITY_DN115121_c0_g1	AT5G21274	40.404	99	55	1	188	472	9	107	1.34e-16	72
TRINITY_DN115125_c0_g1	AT1G67940	36.782	87	53	1	264	4	110	194	7.11e-12	58.9
TRINITY_DN115137_c0_g1	AT1G53708	57.895	38	16	0	491	378	12	49	1.02e-08	52
TRINITY_DN115141_c0_g1	AT1G80560	46.25	80	38	1	6	230	141	220	9.38e-18	75.1
TRINITY_DN115149_c0_g1	AT3G19450	66.292	356	119	1	189	1253	1	356	1.85e-148	431
TRINITY_DN115150_c0_g1	AT4G17170	82.243	214	36	1	1247	606	1	212	6.61e-124	360
TRINITY_DN115155_c0_g1	AT3G13224	50	58	24	1	2	160	72	129	3.49e-13	56.2
TRINITY_DN115163_c0_g1	AT3G53840	28.866	97	49	4	2	244	215	307	7.26e-08	48.5
TRINITY_DN115185_c0_g1	ATCG00380	52.273	88	42	0	270	7	54	141	7.12e-24	89.4
TRINITY_DN115202_c0_g1	AT1G28360	83.607	61	10	0	694	876	7	67	6.35e-18	82
TRINITY_DN115224_c0_g1	AT4G26900	38.931	131	53	4	321	10	282	412	2.18e-17	77.4
TRINITY_DN115243_c0_g1	AT5G46420	32.743	113	67	5	84	401	81	191	7.79e-11	58.2
TRINITY_DN115248_c0_g1	ATMG00240	44.286	70	39	0	215	6	1	70	3.01e-13	59.3
TRINITY_DN115258_c0_g1	AT5G41650	61.864	118	44	1	230	580	1	118	2.48e-50	160
TRINITY_DN115262_c0_g1	AT1G51310	39.344	61	28	2	273	91	305	356	8.27e-09	50.8
TRINITY_DN115269_c0_g1	AT4G20040	60.465	86	32	2	255	1	326	410	4.79e-27	102
TRINITY_DN115272_c0_g1	AT1G49780	56.8	125	50	1	157	519	12	136	2.29e-39	149
TRINITY_DN115282_c0_g1	AT1G48030	68.75	64	19	1	209	21	43	106	3.84e-18	79.3
TRINITY_DN115284_c0_g1	AT5G24165	52	75	34	1	243	461	1	75	5.26e-16	72.4
TRINITY_DN115314_c0_g1	AT2G46020	68.75	48	14	1	5	145	980	1027	1.05e-17	64.7
TRINITY_DN115315_c0_g1	AT3G46440	67.742	93	30	0	1384	1662	165	257	2.05e-35	136
TRINITY_DN115319_c0_g1	AT1G43780	51.613	124	59	1	1	369	355	478	5.63e-40	139
TRINITY_DN115327_c0_g1	AT4G14819	60.227	88	33	1	625	888	1	86	3.54e-31	115
TRINITY_DN115339_c0_g1	AT1G71695	46.765	340	172	4	1403	384	12	342	5.04e-106	319
TRINITY_DN115357_c0_g1	AT5G22010	42.308	78	41	2	54	275	198	275	1.05e-10	58.9
TRINITY_DN115365_c0_g1	AT1G27040	35.714	112	69	3	351	19	385	494	2.47e-08	50.4
TRINITY_DN115372_c0_g1	AT3G27730	64.029	139	50	0	2	418	674	812	1.32e-55	191
TRINITY_DN115377_c0_g1	AT3G21720	84.553	123	18	1	3	371	23	144	1.25e-74	231
TRINITY_DN115379_c0_g1	AT4G21750	35.443	158	76	4	405	4	432	587	3.64e-19	83.6
TRINITY_DN115395_c0_g1	AT4G21410	35	220	125	7	622	2	196	410	1.01e-30	118
TRINITY_DN115399_c0_g1	AT2G42750	57.865	356	134	3	1335	268	1	340	3.1e-116	348
TRINITY_DN115402_c0_g1	AT3G23690	73.256	86	23	0	588	331	183	268	7.01e-26	108
TRINITY_DN115430_c0_g1	AT1G68890	43.713	167	83	2	444	929	373	533	2.44e-32	127
TRINITY_DN115431_c0_g1	AT4G23160	38.462	52	32	0	397	242	133	184	1.9e-11	48.1
TRINITY_DN115499_c0_g1	AT2G34430	60	110	36	2	312	4	19	127	1.2e-39	132
TRINITY_DN115504_c0_g1	AT5G57450	44.809	183	85	4	568	23	103	270	1.67e-43	155
TRINITY_DN115513_c0_g1	AT1G77130	64.122	131	45	2	1	387	445	575	9.23e-55	180
TRINITY_DN115522_c0_g1	AT4G30210	62.963	27	10	0	159	239	567	593	5.36e-08	42.7
TRINITY_DN115524_c0_g1	AT1G73080	36.873	339	170	10	243	1193	794	1110	9.35e-59	207
TRINITY_DN115528_c0_g1	AT1G68620	49.153	59	29	1	177	1	21	78	8.05e-10	55.8
TRINITY_DN115536_c0_g1	AT4G26540	49.057	106	53	1	20	337	202	306	1.89e-26	102
TRINITY_DN115540_c0_g1	AT1G19715	42.308	78	39	2	706	485	83	158	2.05e-08	55.5
TRINITY_DN115552_c0_g1	AT3G15630	44.086	93	30	4	414	139	30	101	5.96e-12	61.2
TRINITY_DN115557_c0_g1	AT1G66880	54.054	111	45	1	1	315	1146	1256	6.92e-28	107
TRINITY_DN115571_c0_g1	AT5G42940	34.545	110	63	3	666	352	573	678	2.45e-10	62.4
TRINITY_DN115573_c0_g1	ATCG00190	49.029	206	90	2	1	573	829	1034	8.09e-60	201
TRINITY_DN115576_c0_g1	AT4G32460	43.714	350	182	5	41	1087	25	360	5.9e-92	282
TRINITY_DN115578_c0_g1	AT4G39970	74.8	250	62	1	947	201	61	310	3.52e-140	402
TRINITY_DN115584_c0_g1	AT1G75450	64.286	70	25	0	212	3	327	396	3.46e-27	101
TRINITY_DN115597_c0_g1	AT4G35460	35.659	129	79	2	1091	717	236	364	6.66e-18	84
TRINITY_DN115601_c0_g1	AT5G48090	43.011	93	49	2	250	525	506	595	5e-15	72
TRINITY_DN115607_c0_g1	ATMG00810	50	102	51	0	1	306	53	154	1.97e-27	100
TRINITY_DN115618_c0_g1	ATCG00180	43.089	123	41	2	1	369	479	572	7.76e-24	97.4
TRINITY_DN115622_c0_g1	AT2G28490	44.153	419	189	8	1437	301	86	499	3.14e-109	335
TRINITY_DN115639_c0_g1	AT4G17720	53.759	266	104	5	1138	359	11	263	2.39e-79	252
TRINITY_DN115660_c0_g1	AT5G60390	77.419	31	7	0	193	101	403	433	7.65e-11	47.4
TRINITY_DN115674_c0_g1	AT1G17750	46.847	111	58	1	334	5	244	354	3.37e-17	75.5
TRINITY_DN115700_c0_g1	AT4G39230	43.59	78	44	0	7	240	203	280	6.29e-18	75.5
TRINITY_DN115721_c0_g1	AT2G24280	44.444	216	96	5	1	597	245	453	2.26e-54	180
TRINITY_DN115723_c0_g1	AT1G31220	37.87	169	98	4	490	2	80	247	1.3e-26	104
TRINITY_DN115736_c0_g1	AT4G20140	50.761	197	95	2	6	590	47	243	7.73e-33	124
TRINITY_DN115752_c0_g1	AT1G80460	49.55	111	46	4	48	365	220	325	1.75e-26	102
TRINITY_DN115758_c0_g1	AT3G21720	75.269	186	46	0	580	23	392	577	1.5e-98	296
TRINITY_DN115772_c0_g1	AT3G17611	27.966	236	125	7	594	19	67	301	5.73e-13	67.4
TRINITY_DN115784_c0_g1	ATMG00710	38.372	86	50	1	297	40	2	84	4.14e-12	58.2
TRINITY_DN115801_c0_g1	AT1G63810	41.509	53	31	0	4	162	763	815	7.11e-08	50.1
TRINITY_DN115814_c0_g1	AT3G11710	61.818	55	20	1	193	32	555	609	1.28e-15	68.9
TRINITY_DN115832_c0_g1	AT1G33710	32.773	119	67	4	48	374	71	186	6.26e-08	49.7
TRINITY_DN115833_c0_g1	AT1G02560	58.904	73	29	1	3	218	218	290	8.62e-21	86.7
TRINITY_DN115837_c0_g1	AT3G03330	32.759	116	73	3	353	18	171	285	1.04e-12	62.8
TRINITY_DN115844_c0_g1	AT3G09510	32.192	146	77	5	49	447	88	224	4.11e-11	60.1
TRINITY_DN115847_c0_g1	ATCG00810	40.741	108	64	0	51	374	12	119	3.35e-21	83.2
TRINITY_DN115852_c0_g1	ATCG00740	27.778	198	118	5	810	271	136	326	1.08e-18	84
TRINITY_DN115854_c0_g1	AT1G10640	50.526	95	43	2	1	279	441	533	9.73e-26	99.8
TRINITY_DN115855_c0_g1	AT3G19620	64.238	151	52	1	2	448	435	585	1.51e-60	199
TRINITY_DN115866_c0_g1	AT2G26710	51.039	337	143	6	6	992	185	507	3.07e-122	360
TRINITY_DN115867_c0_g1	AT2G37570	61.078	501	165	12	900	2339	1	492	0	550
TRINITY_DN115873_c0_g1	AT1G29900	49.64	139	69	1	416	3	175	313	4.36e-42	147
TRINITY_DN115879_c0_g1	AT5G38660	73.077	130	35	0	137	526	80	209	1.05e-69	217
TRINITY_DN115900_c0_g1	AT1G03950	79.524	210	43	0	427	1056	1	210	1.36e-87	269
TRINITY_DN115902_c0_g1	AT5G03795	65.922	179	60	1	2	538	291	468	7.87e-76	235
TRINITY_DN115910_c0_g1	AT2G33580	40.411	292	149	7	1127	1954	359	641	7.36e-62	218
TRINITY_DN115911_c0_g1	AT3G10960	41.905	105	58	2	311	3	383	486	1.5e-16	73.2
TRINITY_DN115912_c0_g1	AT1G04610	60.773	181	71	0	543	1	211	391	1.6e-70	219
TRINITY_DN115927_c0_g1	AT1G56150	49.091	55	28	0	215	379	44	98	1.52e-11	58.2
TRINITY_DN115930_c0_g1	AT1G53670	75	128	32	0	519	902	67	194	7.12e-72	224
TRINITY_DN115935_c0_g1	AT1G44350	37.179	78	47	1	302	75	367	444	1.55e-08	50.8
TRINITY_DN115950_c0_g1	AT4G15020	40.625	64	30	3	10	189	10	69	9.86e-08	47.4
TRINITY_DN115959_c0_g1	AT1G06920	60.811	74	29	0	1573	1794	236	309	2.98e-22	97.8
TRINITY_DN115969_c0_g1	AT3G53180	35.252	139	84	2	1	399	634	772	5.9e-19	81.3
TRINITY_DN115973_c0_g1	AT3G02875	33.898	118	78	0	365	12	202	319	6.1e-18	77.8
TRINITY_DN115981_c0_g1	AT4G18100	66.412	131	44	0	59	451	4	134	1.38e-57	176
TRINITY_DN115998_c0_g1	AT2G38240	46.341	82	42	1	259	14	252	331	1.93e-21	85.5
TRINITY_DN116008_c0_g1	AT1G79550	45.775	142	73	2	1	414	158	299	1.07e-33	121
TRINITY_DN116013_c0_g1	ATCG00750	47.959	98	51	0	295	2	25	122	2.73e-32	110
TRINITY_DN116028_c0_g1	AT3G14170	72.269	119	33	0	208	564	1	119	1.16e-47	162
TRINITY_DN116031_c0_g1	AT1G30220	43.434	99	56	0	611	315	462	560	1.98e-18	82.4
TRINITY_DN116036_c0_g1	AT1G78700	51.295	193	59	4	120	602	1	190	6.25e-33	124
TRINITY_DN116048_c0_g1	AT5G14070	43.59	156	66	5	377	823	1	141	9.86e-32	116
TRINITY_DN116051_c0_g1	AT1G24620	56.522	138	60	0	846	1259	35	172	5.25e-49	166
TRINITY_DN116057_c0_g1	AT5G59870	74.59	122	27	1	421	68	12	133	3.56e-45	146
TRINITY_DN116063_c0_g1	AT4G04500	45.405	185	89	5	627	91	367	545	1.23e-41	148
TRINITY_DN116079_c0_g1	AT3G24503	41.463	123	71	1	3	371	257	378	4.61e-25	98.2
TRINITY_DN116090_c0_g1	AT3G49780	40.845	71	39	1	184	387	7	77	2.24e-10	55.1
TRINITY_DN116091_c0_g1	AT3G09870	49.275	69	34	1	261	55	41	108	5.94e-17	69.7
TRINITY_DN116097_c0_g1	AT4G24620	81.338	568	100	1	707	2410	51	612	0	985
TRINITY_DN116107_c0_g1	AT1G32300	44.444	108	60	0	5	328	179	286	1.83e-26	103
TRINITY_DN116129_c0_g1	ATMG00810	33.721	86	57	0	85	342	128	213	1.08e-10	56.2
TRINITY_DN116143_c0_g1	AT5G63420	39.048	105	62	1	1	309	118	222	4.66e-22	89
TRINITY_DN116152_c0_g1	AT3G23730	40.411	146	66	4	481	74	152	286	3.32e-28	105
TRINITY_DN116155_c0_g1	AT4G34030	28.723	94	62	1	1	282	354	442	4.79e-10	54.3
TRINITY_DN116159_c0_g1	AT1G50010	59.375	64	26	0	275	84	8	71	2.76e-14	72.4
TRINITY_DN116183_c0_g1	AT1G67940	33.191	235	149	5	827	138	25	256	7.04e-32	123
TRINITY_DN116184_c0_g1	AT2G14260	55.263	76	27	1	228	1	101	169	1.22e-16	72
TRINITY_DN116229_c0_g1	ATMG00860	36.538	104	65	1	10	321	37	139	4.09e-17	73.2
TRINITY_DN116230_c0_g1	AT4G23160	35.115	131	80	2	1	393	472	597	2.33e-17	77
TRINITY_DN116235_c0_g1	AT1G68450	42.188	64	22	1	796	650	6	69	9.59e-08	50.4
TRINITY_DN116237_c0_g1	AT1G07780	34.884	86	55	1	361	107	67	152	5.86e-09	53.9
TRINITY_DN116244_c0_g1	AT1G63160	49.412	85	29	1	4	258	101	171	1.39e-18	78.6
TRINITY_DN116255_c0_g1	AT3G48770	38.028	71	44	0	46	258	1825	1895	1.5e-11	60.5
TRINITY_DN116263_c0_g1	AT4G01130	34.831	356	209	9	1130	102	35	380	1.05e-54	186
TRINITY_DN116276_c0_g1	AT1G15960	46.552	116	62	0	353	6	36	151	1.03e-34	125
TRINITY_DN116285_c0_g1	AT5G53190	42.667	75	43	0	3	227	107	181	2.1e-17	73.2
TRINITY_DN116293_c0_g1	AT1G49760	60.403	298	114	4	3	890	108	403	2.49e-123	367
TRINITY_DN116303_c0_g1	AT1G60060	62.921	178	46	4	145	621	1	177	1.28e-74	229
TRINITY_DN116310_c0_g1	AT1G58340	64.398	191	68	0	60	632	45	235	2.86e-62	202
TRINITY_DN116311_c0_g1	AT5G40770	80.682	264	51	0	237	1028	3	266	4.84e-112	330
TRINITY_DN116324_c0_g1	AT2G26390	43.548	62	33	1	198	377	1	62	9.32e-08	49.3
TRINITY_DN116352_c0_g1	AT4G30920	47.368	76	37	2	1	219	356	431	1.38e-14	66.2
TRINITY_DN116358_c0_g1	AT3G57062	46.939	49	26	0	573	427	1	49	2.63e-08	48.9
TRINITY_DN116363_c0_g1	AT3G58460	52.804	428	188	5	215	1498	12	425	2.17e-135	403
TRINITY_DN116370_c0_g1	AT2G26650	44.872	78	37	2	234	1	26	97	1.98e-15	68.9
TRINITY_DN116373_c0_g1	AT4G00620	50.709	282	130	3	308	1126	69	350	4.66e-83	257
TRINITY_DN116406_c0_g1	AT4G20520	40	85	46	3	670	431	1	85	2.29e-09	57.4
TRINITY_DN116407_c0_g1	AT5G57110	32.973	185	97	5	499	2	18	194	1.65e-23	97.8
TRINITY_DN116408_c0_g1	AT1G31190	68.421	57	18	0	397	227	157	213	9.68e-18	80.1
TRINITY_DN116412_c0_g1	AT2G04850	50.423	355	155	6	1027	2	32	378	8.12e-113	335
TRINITY_DN116440_c0_g1	AT1G10740	41.237	97	45	4	298	11	68	153	1.49e-14	67.8
TRINITY_DN116444_c0_g1	AT2G41700	39.13	69	37	1	192	1	1452	1520	2.34e-09	53.5
TRINITY_DN116449_c0_g1	AT4G33590	50	158	78	1	636	163	291	447	2.91e-51	171
TRINITY_DN116452_c0_g1	AT5G44710	78.161	87	19	0	199	459	17	103	8.88e-31	112
TRINITY_DN116496_c0_g1	AT3G15460	76.712	292	66	1	519	1388	23	314	7.13e-150	436
TRINITY_DN116505_c0_g1	AT4G04770	57.955	88	37	0	1	264	261	348	3.67e-33	119
TRINITY_DN116515_c0_g1	AT5G45930	61.111	54	21	0	230	69	82	135	1.51e-13	66.6
TRINITY_DN116519_c0_g1	AT5G60920	70.673	416	115	4	262	1491	17	431	0	616
TRINITY_DN116522_c0_g1	ATMG00810	38.983	59	35	1	1	174	4	62	4.35e-09	50.4
TRINITY_DN116523_c0_g1	AT2G39210	40.476	126	75	0	232	609	11	136	1.27e-15	74.3
TRINITY_DN116534_c0_g1	AT1G56220	42.553	94	45	2	305	24	26	110	2.08e-14	65.1
TRINITY_DN116546_c0_g1	AT3G59140	41.758	91	52	1	7	276	231	321	1.09e-18	79
TRINITY_DN116547_c0_g1	AT1G20700	28.235	85	60	1	292	38	90	173	9.89e-09	50.4
TRINITY_DN116566_c0_g1	AT2G24130	59.036	83	33	1	247	2	436	518	6.08e-23	90.5
TRINITY_DN116569_c0_g1	AT5G26610	69.828	116	35	0	304	651	29	144	5.84e-44	159
TRINITY_DN116589_c0_g1	AT3G55400	44.131	213	113	4	2	628	231	441	1.4e-56	189
TRINITY_DN116599_c0_g1	AT3G63540	66.197	142	47	1	478	903	3	143	1.29e-57	187
TRINITY_DN116611_c0_g1	AT3G48560	33.663	101	60	1	9	290	556	656	1.91e-12	62
TRINITY_DN116616_c0_g1	AT5G16700	51.389	144	66	3	12	434	2	144	2.27e-39	137
TRINITY_DN116620_c0_g1	AT5G10310	50	84	35	1	493	723	46	129	2.92e-21	89
TRINITY_DN116624_c0_g1	AT4G35260	47.826	92	43	2	280	11	72	160	9.1e-20	84.7
TRINITY_DN116647_c0_g1	AT5G64350	76.991	113	26	0	676	338	1	113	1.15e-61	189
TRINITY_DN116654_c0_g1	AT3G54440	42.857	63	35	1	190	2	154	215	4e-12	58.9
TRINITY_DN116659_c0_g1	AT1G01480	61.538	39	13	1	112	2	2	40	1.29e-11	57.4
TRINITY_DN116673_c0_g1	AT1G09500	48.12	133	67	2	418	23	21	152	2.77e-36	126
TRINITY_DN116684_c0_g1	AT3G01930	65.517	203	60	2	4	609	354	547	3.58e-76	239
TRINITY_DN116691_c0_g1	AT5G33406	54.902	51	23	0	22	174	1	51	1.56e-12	60.1
TRINITY_DN116696_c0_g1	AT4G20360	72.131	122	32	1	361	2	60	181	7.09e-49	167
TRINITY_DN116706_c0_g1	AT5G48560	67.089	79	26	0	513	277	292	370	7.22e-29	118
TRINITY_DN116730_c0_g1	AT5G48850	72.093	86	24	0	258	1	32	117	1.55e-37	129
TRINITY_DN116739_c0_g1	AT2G40470	80	120	24	0	541	182	30	149	5.18e-59	189
TRINITY_DN116744_c0_g1	AT4G14746	32.692	104	63	2	4	303	66	166	5.77e-14	64.7
TRINITY_DN116772_c0_g1	AT3G60880	23.729	118	90	0	380	27	68	185	2.79e-08	50.4
TRINITY_DN116773_c0_g1	AT3G52450	36.948	249	147	4	781	59	188	434	1.06e-41	148
TRINITY_DN116778_c0_g1	AT3G10405	60.645	155	61	0	730	266	58	212	7.85e-58	185
TRINITY_DN116780_c0_g1	AT1G53708	63.889	36	13	0	575	468	14	49	2.27e-10	57
TRINITY_DN116798_c0_g1	AT2G45770	47.059	187	98	1	860	303	180	366	3.6e-60	195
TRINITY_DN116811_c0_g1	AT1G60230	46.053	76	40	1	17	241	165	240	7.46e-16	70.1
TRINITY_DN116823_c0_g1	AT3G60750	65.957	94	30	1	3	278	87	180	4.69e-39	136
TRINITY_DN116826_c0_g1	AT2G25840	45.946	74	40	0	25	246	253	326	2.98e-13	63.5
TRINITY_DN116830_c0_g1	AT5G53350	30.526	190	73	6	191	583	286	475	9.83e-17	77.4
TRINITY_DN116839_c0_g1	AT1G28010	33.475	236	140	7	700	8	1006	1229	1.2e-29	116
TRINITY_DN116844_c0_g1	AT3G13580	61.373	233	90	0	61	759	13	245	1.2e-91	271
TRINITY_DN116850_c0_g1	AT4G23160	35.099	151	93	2	26	463	124	274	7.71e-22	90.5
TRINITY_DN116854_c0_g1	AT3G15880	56.863	255	108	2	18	782	780	1032	5.68e-91	290
TRINITY_DN116861_c0_g1	ATMG00860	43.836	73	39	1	3	215	25	97	3.55e-15	65.9
TRINITY_DN116870_c0_g1	AT3G13730	52.778	72	34	0	1	216	394	465	4.71e-23	92
TRINITY_DN116874_c0_g1	AT2G41510	57.841	491	195	7	1573	122	119	604	0	603
TRINITY_DN116887_c0_g1	AT5G13960	38.519	135	72	3	193	564	273	407	1.87e-24	86.7
TRINITY_DN116891_c0_g1	AT1G56070	58.6	500	185	6	1492	2	1	481	0	554
TRINITY_DN116899_c0_g1	AT3G13540	71.765	85	24	0	10	264	43	127	1.26e-39	134
TRINITY_DN116911_c0_g1	AT2G28190	52.252	111	51	2	5	337	66	174	1.61e-31	110
TRINITY_DN116931_c0_g1	AT3G02360	53.309	272	121	2	800	3	121	392	7.49e-95	287
TRINITY_DN116934_c0_g1	AT4G32560	40.146	274	164	0	1077	1898	33	306	4.4e-57	197
TRINITY_DN116948_c0_g1	AT2G30570	66.667	63	21	0	182	370	72	134	4.27e-10	54.7
TRINITY_DN116949_c0_g1	AT1G72770	50.833	120	48	2	879	544	385	501	2.33e-27	110
TRINITY_DN116959_c0_g1	AT3G26060	38.053	113	56	5	2	328	96	198	5.2e-19	79
TRINITY_DN116985_c0_g1	AT1G24360	34.51	255	152	4	292	1050	76	317	1.75e-32	127
TRINITY_DN116988_c0_g1	AT3G20780	77.315	648	146	1	2143	203	22	669	0	1038
TRINITY_DN116989_c0_g1	AT3G18380	54.839	124	54	2	1	366	154	277	3.85e-44	149
TRINITY_DN116995_c0_g1	AT3G21000	48.889	45	23	0	47	181	318	362	4.41e-08	50.1
TRINITY_DN116998_c0_g1	AT3G05390	77.622	143	32	0	430	2	319	461	6.21e-84	253
TRINITY_DN117000_c0_g1	AT5G06300	49.265	136	67	2	406	2	5	139	4.74e-39	139
TRINITY_DN117003_c0_g1	AT1G19440	52.203	295	127	6	894	31	220	507	4.31e-101	305
TRINITY_DN117008_c0_g1	AT3G23120	50	60	30	0	6	185	130	189	7.28e-13	60.8
TRINITY_DN117012_c0_g1	AT1G22990	60.784	153	54	2	963	523	1	153	9.87e-52	169
TRINITY_DN117024_c0_g1	AT5G23750	53.659	123	55	1	284	652	108	228	6.22e-16	75.1
TRINITY_DN117025_c0_g1	AT5G25310	65.116	43	15	0	143	271	126	168	3.6e-14	65.9
TRINITY_DN117026_c0_g1	AT1G14190	54.217	83	38	0	254	6	17	99	3.87e-16	71.2
TRINITY_DN117028_c0_g1	AT4G28620	42.105	57	33	0	337	167	451	507	3.88e-09	54.7
TRINITY_DN117030_c0_g1	ATCG00500	45.833	72	39	0	3	218	409	480	6.64e-16	72
TRINITY_DN117047_c0_g1	ATMG00513	38.158	76	46	1	226	2	331	406	1.34e-13	63.5
TRINITY_DN117063_c0_g1	AT5G19875	49.425	87	42	1	636	896	36	120	2.12e-09	55.1
TRINITY_DN117080_c0_g1	AT3G01980	40.391	307	143	6	533	1363	1	297	4.11e-69	224
TRINITY_DN117087_c0_g1	AT2G25140	70.69	116	34	0	350	3	628	743	7.34e-49	166
TRINITY_DN117089_c0_g1	AT1G33080	50	122	61	0	367	2	4	125	1.9e-37	132
TRINITY_DN117111_c0_g1	AT1G01500	36.471	85	39	2	768	550	151	232	1.84e-11	63.2
TRINITY_DN117113_c0_g1	AT4G23160	39.13	92	56	0	3	278	229	320	7.48e-10	53.5
TRINITY_DN117117_c0_g1	AT5G39840	47.244	127	44	5	662	336	269	390	8.07e-21	96.7
TRINITY_DN117118_c0_g1	AT5G24680	39.198	324	161	7	177	1100	69	372	1.39e-60	204
TRINITY_DN117128_c0_g1	AT4G24790	36.515	241	151	2	347	1066	229	468	3.46e-50	179
TRINITY_DN117129_c0_g1	AT1G04340	54.032	124	54	1	487	849	1	124	1.26e-32	120
TRINITY_DN117137_c0_g1	AT5G56010	76.923	78	18	0	236	3	6	83	2.41e-32	119
TRINITY_DN117144_c0_g1	AT3G25960	78.049	41	9	0	471	593	17	57	4.42e-15	72.4
TRINITY_DN117145_c0_g1	AT5G08050	68.333	120	38	0	332	691	40	159	1.54e-32	119
TRINITY_DN117149_c0_g1	AT3G50380	28.696	115	75	2	347	3	1962	2069	3.45e-11	58.5
TRINITY_DN117164_c0_g1	AT5G20850	84.179	335	48	1	1394	390	14	343	0	568
TRINITY_DN117168_c0_g1	AT4G30510	56.267	359	155	2	1214	138	6	362	1.7e-145	421
TRINITY_DN117174_c0_g1	AT4G35800	90.756	119	11	0	104	460	739	857	1.06e-70	230
TRINITY_DN117176_c0_g1	AT2G22780	78.286	350	72	1	257	1294	6	355	0	560
TRINITY_DN117179_c0_g1	AT2G14095	30.57	193	116	6	397	960	51	230	1e-09	58.5
TRINITY_DN117181_c0_g1	AT1G31120	37.5	56	35	0	1	168	505	560	5.97e-15	50.8
TRINITY_DN117187_c0_g1	AT4G26190	31.841	201	103	7	507	1055	802	986	8.98e-16	79.3
TRINITY_DN117203_c0_g1	AT4G19150	50.206	243	93	5	1053	337	19	237	5.2e-57	188
TRINITY_DN117208_c0_g1	AT4G38260	49.815	271	128	3	935	1726	1	270	1.1e-81	261
TRINITY_DN117215_c0_g1	AT4G17500	63.218	87	32	0	312	572	123	209	1.13e-22	94
TRINITY_DN117221_c0_g1	AT1G60460	29.185	233	152	4	703	11	14	235	7.83e-23	95.9
TRINITY_DN117224_c0_g1	AT5G18120	37.363	182	90	6	1261	731	121	283	5.6e-31	120
TRINITY_DN117228_c0_g1	AT1G09155	34.182	275	153	4	1038	298	6	280	2.82e-51	175
TRINITY_DN117245_c0_g1	AT4G26910	65.934	455	124	6	1802	468	32	465	0	564
TRINITY_DN117248_c0_g1	AT2G32300	43	100	57	0	541	242	52	151	2.65e-27	104
TRINITY_DN117249_c0_g1	AT3G22942	51.163	43	21	0	1156	1284	57	99	3.57e-08	50.4
TRINITY_DN117259_c0_g1	AT5G02070	58.955	134	55	0	5	406	321	454	5.73e-54	179
TRINITY_DN117261_c0_g1	AT1G76200	70.833	48	14	0	687	544	10	57	1.04e-18	79
TRINITY_DN117265_c0_g1	AT1G08060	32	100	68	0	259	558	950	1049	9.72e-09	55.5
TRINITY_DN117270_c0_g1	AT1G69600	46.193	197	85	5	838	1401	31	215	7.89e-44	157
TRINITY_DN117271_c0_g1	AT4G10050	66.667	330	108	2	1399	413	1	329	2.38e-162	464
TRINITY_DN117273_c0_g1	AT4G24210	43.182	132	63	3	306	698	20	140	2.94e-27	104
TRINITY_DN117279_c0_g1	AT3G60520	55.769	52	20	2	865	713	4	53	3.78e-13	65.5
TRINITY_DN117281_c0_g1	AT1G55930	33.645	107	66	3	3	311	379	484	1.01e-10	61.2
TRINITY_DN117290_c0_g1	AT4G15970	63.265	49	18	0	6	152	233	281	4.32e-16	75.5
TRINITY_DN117292_c0_g1	AT1G75680	59.684	506	193	7	217	1728	7	503	0	575
TRINITY_DN117296_c0_g1	AT3G22110	80.478	251	49	0	548	1300	1	251	2.23e-147	423
TRINITY_DN117299_c0_g1	AT1G14910	62.115	520	160	8	2066	573	1	505	0	595
TRINITY_DN117301_c0_g1	AT5G41570	46.97	66	35	0	350	547	64	129	4.07e-16	72
TRINITY_DN117308_c0_g1	AT2G34980	62.207	299	104	4	924	1817	14	304	1.84e-86	273
TRINITY_DN117313_c0_g1	AT1G55930	69.63	540	155	6	731	2341	105	638	0	693
TRINITY_DN117319_c0_g1	AT2G43940	61.5	200	76	1	919	320	20	218	6.94e-88	266
TRINITY_DN117324_c0_g1	AT1G75440	85.802	162	23	0	865	380	1	162	1.02e-86	262
TRINITY_DN117337_c0_g1	AT4G19230	77.381	84	19	0	253	2	36	119	3.44e-46	155
TRINITY_DN117338_c0_g1	AT4G10140	51.02	147	69	1	1123	683	11	154	1.32e-38	140
TRINITY_DN117346_c0_g1	AT1G24290	74.872	195	47	2	1547	969	318	512	4.05e-94	310
TRINITY_DN117350_c0_g1	AT5G51720	55.752	113	38	4	641	321	1	107	1.03e-33	117
TRINITY_DN117353_c0_g1	AT2G23790	51.825	137	65	1	742	335	183	319	6.88e-45	154
TRINITY_DN117355_c0_g1	AT1G43760	28.972	107	76	0	239	559	515	621	3.11e-10	53.9
TRINITY_DN117360_c0_g1	AT3G12650	54.331	127	58	0	564	944	97	223	6.23e-30	116
TRINITY_DN117362_c0_g1	AT1G69680	49.378	241	78	1	1157	435	3	199	9.78e-73	228
TRINITY_DN117368_c0_g1	AT3G53030	66.348	523	145	7	2329	770	23	517	0	691
TRINITY_DN117372_c0_g1	AT4G22260	64.31	297	86	3	1377	547	55	351	3.38e-135	400
TRINITY_DN117374_c0_g1	AT5G60670	68.902	164	50	1	64	552	1	164	6.17e-82	239
TRINITY_DN117376_c0_g1	AT5G53390	32.955	352	205	7	1	1032	85	413	3.89e-59	197
TRINITY_DN117397_c0_g1	AT5G26770	42.033	364	181	5	272	1288	1	359	1.55e-72	232
TRINITY_DN117398_c0_g1	AT3G24255	26.316	133	96	2	398	793	80	211	5.07e-11	63.2
TRINITY_DN117408_c0_g1	AT3G17210	35.354	99	64	0	539	243	9	107	1.48e-14	67.4
TRINITY_DN117410_c0_g1	AT2G22250	34.146	205	132	3	608	3	102	306	1.01e-36	133
TRINITY_DN117411_c0_g1	AT3G03890	66.923	260	86	0	509	1288	62	321	2.06e-127	375
TRINITY_DN117414_c0_g1	AT2G05070	72.549	102	27	1	362	57	163	263	4.45e-47	152
TRINITY_DN117423_c0_g1	AT5G19650	65.672	67	23	0	569	369	153	219	1.38e-24	102
TRINITY_DN117429_c0_g1	AT1G76310	56.977	86	37	0	260	3	156	241	1.16e-26	100
TRINITY_DN117432_c0_g1	AT5G42760	50	180	83	5	654	121	155	329	6.86e-46	155
TRINITY_DN117433_c0_g1	AT5G08391	50	64	32	0	434	243	3	66	6.75e-16	69.7
TRINITY_DN117444_c0_g1	AT5G07330	42.254	71	41	0	281	493	53	123	1.06e-13	66.6
TRINITY_DN117445_c0_g1	AT1G72340	63.52	392	122	6	88	1215	24	410	1.62e-152	446
TRINITY_DN117448_c0_g1	AT1G17020	46.667	135	68	3	150	548	53	185	2.13e-33	121
TRINITY_DN117453_c0_g1	AT1G63850	48.706	425	181	9	1539	283	134	527	1.54e-115	358
TRINITY_DN117456_c0_g1	AT5G14740	57.143	259	104	1	1007	231	75	326	9.78e-102	307
TRINITY_DN117462_c0_g1	AT1G74670	52.586	116	40	2	479	132	2	102	2.99e-33	117
TRINITY_DN117465_c0_g1	AT4G26080	43.29	231	93	3	693	1	113	305	9.96e-45	163
TRINITY_DN117470_c0_g1	AT1G51110	51.768	396	186	3	1491	316	14	408	3.52e-138	407
TRINITY_DN117471_c0_g1	AT4G35250	86.068	323	45	0	1403	435	74	396	0	593
TRINITY_DN117474_c0_g1	AT1G55160	45.098	102	45	5	588	304	117	214	4.77e-12	64.3
TRINITY_DN117487_c0_g1	AT3G09630	60.286	350	135	2	1310	273	2	351	2.06e-133	390
TRINITY_DN117494_c0_g1	AT4G15415	49.639	415	191	5	413	1657	96	492	1.6e-120	368
TRINITY_DN117502_c0_g1	AT3G54660	33.514	185	120	3	672	124	268	451	1.24e-26	106
TRINITY_DN117507_c0_g1	AT1G50030	53.333	45	21	0	152	18	1711	1755	9.94e-08	47
TRINITY_DN117509_c0_g1	AT2G34060	55.738	305	132	2	356	1261	41	345	1.35e-115	348
TRINITY_DN117510_c0_g1	AT3G21000	36.471	85	54	0	7	261	272	356	1.41e-13	63.9
TRINITY_DN117512_c0_g1	AT2G14660	49.64	139	68	1	741	331	3	141	1.86e-46	154
TRINITY_DN117513_c0_g1	AT1G60160	56.97	165	71	0	496	2	274	438	1.18e-60	200
TRINITY_DN117516_c0_g1	AT3G13235	65.301	415	137	2	2055	832	1	415	2.85e-180	521
TRINITY_DN117517_c0_g1	AT3G16565	50.347	288	106	4	297	1052	1	287	4.68e-93	283
TRINITY_DN117526_c0_g1	AT1G02800	67	100	33	0	2	301	104	203	5.8e-41	140
TRINITY_DN117527_c0_g1	AT3G10000	29.677	155	99	5	1257	1703	31	181	2.28e-12	69.7
TRINITY_DN117533_c0_g1	AT2G27680	36.676	349	207	6	1359	331	45	385	3.67e-67	223
TRINITY_DN117534_c0_g1	AT5G15090	55.957	277	120	1	430	1260	1	275	2.19e-106	321
TRINITY_DN117537_c0_g1	AT3G26070	66.082	171	57	1	342	854	74	243	3.78e-80	244
TRINITY_DN117542_c0_g1	AT5G22110	63.424	514	184	2	1948	407	18	527	0	667
TRINITY_DN117544_c0_g1	AT5G65660	41.284	109	47	4	772	449	12	104	9.6e-20	84.7
TRINITY_DN117545_c0_g1	AT1G63990	58.974	234	96	0	703	2	30	263	1.85e-97	291
TRINITY_DN117546_c0_g1	AT3G09670	45.143	175	94	1	2393	1875	196	370	3.89e-45	175
TRINITY_DN117560_c0_g1	AT5G50970	58.015	131	54	1	1	393	192	321	3.79e-49	163
TRINITY_DN117564_c0_g1	AT5G01740	46.763	139	63	4	592	188	32	163	7.95e-32	115
TRINITY_DN117577_c0_g1	AT5G20030	40	100	53	3	579	869	223	318	2.86e-12	67
TRINITY_DN117579_c0_g1	AT4G13070	61.694	248	91	2	519	1250	73	320	1.87e-80	259
TRINITY_DN117581_c0_g1	AT5G57110	42.708	192	107	3	464	1036	492	681	3.49e-42	164
TRINITY_DN117583_c0_g1	AT2G33590	54.43	316	139	2	1209	265	9	320	3.16e-100	303
TRINITY_DN117594_c0_g1	AT3G06035	50	148	71	2	356	796	21	166	7.44e-44	153
TRINITY_DN117596_c0_g1	AT2G39730	76.039	409	94	2	1742	516	31	435	0	651
TRINITY_DN117599_c0_g1	AT2G17710	48.485	99	42	1	235	531	37	126	3.19e-24	96.7
TRINITY_DN117602_c0_g1	AT2G46260	51.923	104	49	1	26	334	286	389	2.21e-34	115
TRINITY_DN117603_c0_g1	AT3G06260	62.059	340	104	4	1463	447	35	350	2.24e-154	450
TRINITY_DN117604_c0_g1	AT3G56900	57.849	465	173	5	1744	356	1	444	0	546
TRINITY_DN117608_c0_g1	AT2G44900	44.348	115	63	1	478	819	180	294	8.62e-30	94.4
TRINITY_DN117611_c0_g1	AT3G57050	44.865	185	102	0	778	1332	101	285	2.63e-49	174
TRINITY_DN117613_c0_g1	AT5G19690	79.351	770	154	2	249	2558	14	778	0	1123
TRINITY_DN117619_c0_g1	AT1G09850	53.251	323	133	4	1485	523	30	336	3.35e-105	325
TRINITY_DN117629_c0_g1	AT5G07050	32.09	134	67	2	137	466	17	150	3.76e-15	72.8
TRINITY_DN117631_c0_g1	AT5G63420	27.907	215	149	3	678	37	327	536	3.18e-21	91.7
TRINITY_DN117633_c0_g1	AT2G41770	57.766	779	316	10	542	2860	1	772	0	911
TRINITY_DN117640_c0_g1	AT1G55920	49.66	147	65	3	6	440	167	306	1.41e-36	129
TRINITY_DN117641_c0_g1	AT3G18240	45.392	434	210	6	1670	378	5	414	4.95e-116	353
TRINITY_DN117642_c0_g1	AT1G65480	37.566	189	97	5	122	679	39	209	3.57e-29	110
TRINITY_DN117643_c0_g1	AT3G59480	72.642	318	87	0	195	1148	7	324	4.28e-159	454
TRINITY_DN117647_c0_g1	AT5G64010	38.415	164	94	2	1277	786	2	158	3.86e-34	128
TRINITY_DN117661_c0_g1	AT4G37510	66.869	495	159	2	382	1866	47	536	0	649
TRINITY_DN117662_c0_g1	AT4G16410	50	96	47	1	533	817	89	184	5.25e-26	103
TRINITY_DN117665_c0_g1	ATMG00860	39.837	123	71	2	3134	2772	2	123	8.62e-23	96.7
TRINITY_DN117668_c0_g1	AT5G19200	36.806	288	164	6	313	1170	35	306	4.85e-37	139
TRINITY_DN117685_c0_g1	AT2G27820	50.435	115	45	4	433	101	300	406	2.15e-24	101
TRINITY_DN117694_c0_g1	AT5G51190	48.673	113	58	0	496	158	64	176	2.07e-23	95.1
TRINITY_DN117695_c0_g1	AT5G17600	36.164	365	164	12	615	1682	59	363	3.72e-49	176
TRINITY_DN117699_c0_g1	ATMG00860	47.917	96	49	1	478	191	39	133	6.29e-27	99
TRINITY_DN117712_c0_g1	AT3G02340	45.455	66	36	0	645	842	305	370	2.11e-17	81.3
TRINITY_DN117719_c0_g1	AT3G10120	28.649	185	100	8	165	686	1	164	5.99e-09	54.3
TRINITY_DN117730_c0_g1	AT1G19630	46.556	421	216	4	284	1531	36	452	3.74e-136	402
TRINITY_DN117733_c0_g1	ATMG00710	38.824	85	49	1	276	22	2	83	6e-10	56.6
TRINITY_DN117735_c0_g1	AT5G52340	52.326	86	41	0	160	417	7	92	2.97e-25	99.8
TRINITY_DN117748_c0_g1	AT5G13870	58.904	73	30	0	220	2	220	292	2.22e-24	92
TRINITY_DN117750_c0_g1	AT3G14362	65.714	35	12	0	888	992	13	47	4.18e-10	55.1
TRINITY_DN117760_c0_g1	AT1G21650	42.784	194	101	4	585	16	820	1007	9.83e-40	146
TRINITY_DN117761_c0_g1	AT1G28190	37.278	169	93	1	507	1	39	194	3.58e-24	96.3
TRINITY_DN117764_c0_g1	AT5G10620	33.094	139	89	3	5	421	60	194	1.75e-17	75.1
TRINITY_DN117766_c0_g1	AT4G32900	56.897	174	74	1	806	288	21	194	1.09e-64	205
TRINITY_DN117779_c0_g1	AT4G15530	56.115	139	60	1	2	418	351	488	1.19e-48	166
TRINITY_DN117782_c0_g1	AT2G32300	40.476	126	72	1	226	603	34	156	2.57e-28	112
TRINITY_DN117785_c0_g1	AT1G16350	47.468	158	81	1	3	476	314	469	2.39e-34	127
TRINITY_DN117788_c0_g1	AT3G54210	61.165	206	65	4	180	788	19	212	3.92e-75	229
TRINITY_DN117790_c0_g1	AT2G17670	32.456	114	74	2	2	334	105	218	2.29e-17	75.9
TRINITY_DN117791_c0_g1	AT5G09380	41.489	188	97	3	162	725	98	272	8.42e-43	151
TRINITY_DN117794_c0_g1	AT2G18969	32.759	174	94	3	223	735	20	173	1.98e-18	81.3
TRINITY_DN117798_c0_g1	AT5G02640	33.735	166	76	7	540	956	1	159	2.48e-16	75.9
TRINITY_DN117799_c0_g1	AT1G61600	36.685	368	193	15	1016	12	1	361	2.83e-50	174
TRINITY_DN117806_c0_g1	AT5G22830	80.899	178	34	0	596	1129	237	414	1.18e-105	230
TRINITY_DN117807_c0_g1	AT3G10080	52.792	197	92	1	884	297	96	292	1.54e-69	222
TRINITY_DN117811_c0_g1	AT5G60390	88.406	69	8	0	1	207	77	145	6.26e-38	130
TRINITY_DN117825_c0_g1	AT5G06140	73.008	389	103	2	1667	501	13	399	0	590
TRINITY_DN117830_c0_g1	AT5G02070	68.182	66	21	0	200	3	377	442	1.35e-24	95.1
TRINITY_DN117833_c0_g1	AT2G45270	28.462	130	70	3	244	576	293	418	1.72e-08	53.5
TRINITY_DN117843_c0_g1	AT1G48850	29.932	147	103	0	524	84	281	427	6.94e-15	71.2
TRINITY_DN117844_c0_g1	AT2G41430	57.377	61	25	1	464	646	1	60	6.33e-16	75.1
TRINITY_DN117852_c0_g1	AT1G45110	54.839	93	42	0	296	18	57	149	8.42e-27	101
TRINITY_DN117855_c0_g1	AT4G13270	39.645	169	94	2	902	396	53	213	4.38e-37	134
TRINITY_DN117871_c0_g1	AT2G02250	37.786	262	138	6	130	864	50	303	7.72e-57	186
TRINITY_DN117877_c0_g1	AT3G44880	71.575	489	133	3	472	1920	50	538	0	748
TRINITY_DN117879_c0_g1	AT4G30000	38.376	271	144	4	158	904	272	541	1.35e-54	186
TRINITY_DN117880_c0_g1	AT5G52290	23.144	229	161	5	683	12	505	723	2.13e-09	57.4
TRINITY_DN117882_c0_g1	AT3G43540	56.383	282	123	0	1027	182	87	368	3.65e-113	336
TRINITY_DN117884_c0_g1	AT3G48240	61.386	101	35	1	1252	950	12	108	1.54e-31	119
TRINITY_DN117887_c0_g1	AT4G16566	72.727	77	20	1	316	546	67	142	3.04e-46	123
TRINITY_DN117898_c0_g1	AT3G60520	35.043	117	66	3	600	274	9	123	6.98e-12	61.2
TRINITY_DN117907_c0_g1	AT2G18420	67.442	43	14	0	216	344	34	76	3.82e-14	62.8
TRINITY_DN117916_c0_g1	AT1G05350	67.58	438	132	4	1695	388	1	430	0	550
TRINITY_DN117919_c0_g1	AT3G52040	49.351	77	38	1	941	714	1	77	7.83e-17	75.1
TRINITY_DN117923_c0_g1	AT1G72170	67.568	74	23	1	365	583	1	74	3.99e-15	70.9
TRINITY_DN117931_c0_g1	AT3G09860	50	100	48	2	201	497	1	99	1.01e-26	100
TRINITY_DN117936_c0_g1	AT4G23160	46.914	81	43	0	305	547	102	182	2.45e-22	93.2
TRINITY_DN117941_c0_g1	AT2G33700	56.105	344	131	6	556	1566	47	377	3.91e-118	360
TRINITY_DN117944_c0_g1	AT2G34560	66.093	407	116	7	211	1422	3	390	3.66e-177	507
TRINITY_DN117945_c0_g1	AT1G74670	65.574	61	21	0	433	615	42	102	3.12e-22	87
TRINITY_DN117946_c0_g1	AT3G25270	36.923	65	41	0	222	416	18	82	1.21e-10	53.5
TRINITY_DN117954_c0_g1	AT1G69550	45.283	53	29	0	424	266	938	990	4.1e-11	52
TRINITY_DN117960_c0_g1	AT5G14540	42.211	199	89	4	1920	1387	50	243	2.71e-35	141
TRINITY_DN117961_c0_g1	AT5G53460	73.864	88	23	0	266	3	1106	1193	1.43e-36	129
TRINITY_DN117971_c0_g1	AT4G18372	56.842	95	35	1	257	541	24	112	3.16e-27	105
TRINITY_DN117972_c0_g1	AT1G75510	27.526	287	160	8	155	967	5	259	2.24e-20	88.6
TRINITY_DN117974_c0_g1	AT5G03680	57.5	40	17	0	454	335	167	206	3.1e-09	57.4
TRINITY_DN117979_c0_g1	AT2G26490	41.026	390	202	12	1356	211	55	424	1.98e-79	257
TRINITY_DN117981_c0_g1	AT1G71460	33.708	89	54	1	31	297	72	155	1.25e-12	62
TRINITY_DN117982_c0_g1	AT2G26330	46.575	73	39	0	3	221	325	397	2.62e-10	55.5
TRINITY_DN117987_c0_g1	AT5G16980	41.538	130	75	1	638	249	178	306	9.2e-25	98.6
TRINITY_DN117988_c0_g1	AT5G23190	35.234	491	283	14	225	1607	65	550	6.36e-78	257
TRINITY_DN117994_c0_g1	AT1G15550	45.082	366	176	6	1332	262	3	352	3.04e-99	303
TRINITY_DN117995_c0_g1	AT3G12520	30.345	145	94	1	574	987	77	221	5.95e-11	63.9
TRINITY_DN118002_c0_g1	AT2G25490	48.968	533	260	4	2402	807	106	627	4.79e-144	446
TRINITY_DN118006_c0_g1	AT3G09470	51.429	70	34	0	42	251	350	419	2.5e-17	77
TRINITY_DN118010_c0_g1	AT1G75330	39.216	102	43	4	1299	994	292	374	1.12e-11	65.9
TRINITY_DN118016_c0_g1	AT2G19790	89.583	144	15	0	947	516	1	144	1.62e-92	273
TRINITY_DN118022_c0_g1	AT2G40470	70.968	155	36	2	147	593	1	152	8.59e-63	197
TRINITY_DN118023_c0_g1	AT1G79530	45.178	197	104	4	586	2	97	291	4.01e-47	159
TRINITY_DN118024_c0_g1	AT5G55250	37.752	347	200	6	1212	181	42	375	8.01e-76	240
TRINITY_DN118027_c0_g1	AT1G76880	52.475	101	48	0	436	134	46	146	1.61e-28	115
TRINITY_DN118030_c0_g1	AT1G65440	50	72	35	1	220	5	673	743	3.82e-17	73.6
TRINITY_DN118031_c0_g1	AT3G51680	65.179	224	71	3	685	29	13	234	7.58e-102	301
TRINITY_DN118039_c0_g1	AT5G56500	82.143	28	5	0	4	87	570	597	6.35e-08	50.4
TRINITY_DN118041_c0_g1	AT5G21960	61.446	83	32	0	280	32	9	91	2.15e-32	111
TRINITY_DN118049_c0_g1	AT1G01910	74.719	356	86	1	1367	300	2	353	0	548
TRINITY_DN118054_c0_g1	AT4G19880	66.006	353	94	1	484	1464	31	383	5.21e-178	508
TRINITY_DN118058_c0_g1	AT3G18660	64.754	122	42	1	369	7	405	526	3.75e-51	171
TRINITY_DN118067_c0_g1	AT4G03030	46.602	412	190	9	1654	494	35	441	5.01e-108	338
TRINITY_DN118072_c0_g1	AT4G10770	56.25	144	62	1	432	1	369	511	1.26e-42	149
TRINITY_DN118078_c0_g1	AT1G17620	33.898	236	141	5	1083	406	1	231	1.15e-25	104
TRINITY_DN118080_c0_g1	AT1G30080	55.114	352	152	2	288	1343	8	353	3.33e-117	357
TRINITY_DN118086_c0_g1	AT4G14305	69.274	179	55	0	476	1012	1	179	3.15e-84	255
TRINITY_DN118087_c0_g1	AT4G17500	72.222	72	20	0	305	520	135	206	2.98e-32	120
TRINITY_DN118089_c0_g1	AT5G04130	41.667	108	63	0	3	326	619	726	8.36e-25	99
TRINITY_DN118093_c0_g1	AT5G25810	67.901	81	26	0	420	662	35	115	1.91e-31	119
TRINITY_DN118098_c0_g1	AT5G11500	79.63	216	44	0	1232	585	1	216	6.93e-107	318
TRINITY_DN118100_c0_g1	AT1G66230	80.451	133	26	0	227	625	1	133	1.63e-72	241
TRINITY_DN118102_c0_g1	AT4G15620	36.81	163	94	2	547	86	27	189	1.9e-23	92.8
TRINITY_DN118104_c0_g1	AT2G19130	35.27	241	134	9	8	670	93	331	2.41e-33	126
TRINITY_DN118106_c0_g1	AT2G31210	39.385	325	139	10	751	1623	125	425	4.98e-54	189
TRINITY_DN118108_c0_g1	ATMG01270	77.852	149	33	0	392	838	1	149	8.94e-76	229
TRINITY_DN118110_c0_g1	AT1G20960	93.75	32	2	0	97	2	1	32	2.72e-14	67.4
TRINITY_DN118111_c0_g1	AT2G24390	56.164	146	59	1	264	701	1	141	1.16e-43	148
TRINITY_DN118116_c0_g1	AT2G27030	88.742	151	17	0	34	486	1	151	1.45e-94	277
TRINITY_DN118130_c0_g1	AT1G12600	73.446	354	76	2	273	1298	2	349	0	523
TRINITY_DN118131_c0_g1	AT5G01880	42.254	71	39	1	306	518	79	147	4.03e-14	68.2
TRINITY_DN118132_c0_g1	AT4G10950	46.707	334	177	1	424	1422	68	401	7.58e-110	331
TRINITY_DN118136_c0_g1	AT2G24762	43.011	93	48	2	122	400	27	114	3.79e-17	75.9
TRINITY_DN118143_c0_g1	AT1G44575	85.714	196	25	1	489	1067	65	260	2.49e-78	246
TRINITY_DN118146_c0_g1	AT1G64510	68.421	152	38	3	736	302	82	230	1.57e-64	204
TRINITY_DN118151_c0_g1	AT1G55270	30.579	242	150	6	1345	623	78	302	1.25e-22	100
TRINITY_DN118153_c0_g1	AT1G24620	51.02	147	71	1	697	257	30	175	6.88e-40	141
TRINITY_DN118158_c0_g1	AT4G14210	23.947	451	316	13	1569	259	110	547	4e-19	91.7
TRINITY_DN118160_c0_g1	AT1G18485	84	25	4	0	2	76	947	971	6.42e-09	56.6
TRINITY_DN118174_c0_g1	AT2G33060	34.056	323	150	4	1055	267	414	733	1.16e-28	117
TRINITY_DN118177_c0_g1	AT1G33810	49.624	133	65	2	843	448	8	139	2.85e-38	132
TRINITY_DN118179_c0_g1	AT1G62300	27.895	190	113	6	166	705	145	320	6.83e-11	61.2
TRINITY_DN118181_c0_g1	AT5G26330	48.101	79	39	1	232	2	21	99	5.45e-18	75.9
TRINITY_DN118190_c0_g1	AT2G43130	71.296	216	55	2	403	1050	4	212	6.84e-98	297
TRINITY_DN118196_c0_g1	AT3G24140	80.357	56	11	0	168	1	179	234	8.28e-24	93.2
TRINITY_DN118199_c0_g1	AT1G71760	60.294	68	27	0	36	239	4	71	1.22e-24	93.2
TRINITY_DN118208_c0_g1	AT5G27060	34.868	152	98	1	454	2	134	285	3.63e-19	82.8
TRINITY_DN118219_c0_g1	AT5G23680	68.852	61	19	0	1110	1292	235	295	3.55e-22	96.7
TRINITY_DN118221_c0_g1	AT5G44650	42.128	235	78	3	471	1175	105	281	6.82e-46	162
TRINITY_DN118224_c0_g1	AT3G24255	28.708	209	145	2	680	54	7	211	5.72e-17	81.3
TRINITY_DN118228_c0_g1	AT2G36530	47.222	72	38	0	1	216	291	362	5.09e-19	78.6
TRINITY_DN118229_c0_g1	AT5G10980	92.857	84	6	0	254	3	11	94	4.33e-53	161
TRINITY_DN118243_c0_g1	AT4G23160	31.847	157	107	0	130	600	398	554	1.52e-18	84
TRINITY_DN118247_c0_g1	AT3G23240	51.887	106	36	4	229	510	80	182	4.58e-25	97.4
TRINITY_DN118249_c0_g1	AT3G28380	36.975	119	72	2	434	84	5	122	5.2e-16	74.3
TRINITY_DN118254_c0_g1	AT1G07900	55.208	96	41	1	151	432	35	130	5.73e-35	119
TRINITY_DN118271_c0_g1	AT5G21090	73.232	198	51	1	914	321	22	217	1.98e-95	290
TRINITY_DN118276_c0_g1	AT4G01897	48.696	115	58	1	664	323	6	120	3.37e-35	123
TRINITY_DN118286_c0_g1	AT5G19200	34.615	130	79	2	401	12	163	286	3.11e-16	73.2
TRINITY_DN118290_c0_g1	AT1G76030	85.714	49	7	0	695	549	129	177	1.33e-17	84.3
TRINITY_DN118293_c0_g1	AT4G28250	60.784	51	20	0	2	154	210	260	9.5e-18	75.9
TRINITY_DN118294_c0_g1	AT2G31450	60.678	295	103	4	1368	523	69	363	5.95e-127	378
TRINITY_DN118295_c0_g1	AT3G25220	88.182	110	13	0	375	704	33	142	1.88e-67	209
TRINITY_DN118298_c0_g1	AT2G41760	50	216	105	2	879	238	5	219	5.54e-76	234
TRINITY_DN118299_c0_g1	AT1G54140	66.12	183	58	3	83	622	3	184	4.74e-68	214
TRINITY_DN118300_c0_g1	AT5G41460	49.351	77	32	2	482	703	184	256	1.9e-13	70.1
TRINITY_DN118306_c0_g1	AT4G24880	54.402	443	160	4	1763	435	8	408	1.17e-168	488
TRINITY_DN118307_c0_g1	AT3G11950	41.414	99	58	0	8	304	180	278	1.08e-22	94
TRINITY_DN118309_c0_g1	AT2G40350	76.471	85	20	0	171	425	46	130	1.35e-21	91.7
TRINITY_DN118310_c0_g1	AT5G57800	79.762	252	51	0	576	1331	377	628	1.98e-128	389
TRINITY_DN118313_c0_g1	AT1G11120	42.012	169	67	4	1148	1567	7	173	8.56e-27	107
TRINITY_DN118317_c0_g1	AT5G23530	44.578	332	175	4	1258	272	1	326	2.44e-84	263
TRINITY_DN118324_c0_g1	AT4G08230	53.982	113	43	2	259	570	1	113	2.12e-18	79
TRINITY_DN118327_c0_g1	AT5G20180	58.974	78	29	2	445	669	1	78	1.48e-22	92
TRINITY_DN118328_c0_g1	AT1G01490	44.304	79	37	3	180	413	26	98	7.94e-15	70.1
TRINITY_DN118330_c0_g1	AT3G13540	71.429	105	30	0	1132	818	23	127	3.96e-49	167
TRINITY_DN118334_c0_g1	AT3G07910	73.333	75	20	0	643	419	1	75	1.96e-19	81.6
TRINITY_DN118336_c0_g1	AT2G05230	43.411	129	72	1	384	1	514	642	2.94e-33	122
TRINITY_DN118337_c0_g1	AT2G36460	78.273	359	74	2	1282	215	2	359	0	574
TRINITY_DN118338_c0_g1	AT5G50740	45	160	85	2	605	1075	36	195	7.3e-34	130
TRINITY_DN118340_c0_g1	AT5G55760	66.279	430	138	3	2359	1085	1	428	0	590
TRINITY_DN118341_c0_g1	AT3G04080	51.852	405	191	4	37	1245	68	470	2.03e-137	404
TRINITY_DN118347_c0_g1	AT5G35770	39.578	427	236	5	1455	190	34	443	2.55e-86	275
TRINITY_DN118350_c0_g1	AT1G21050	48.047	256	112	5	184	915	36	282	3.77e-60	196
TRINITY_DN118352_c0_g1	AT1G27530	83.429	175	28	1	188	709	1	175	1.58e-110	319
TRINITY_DN118356_c0_g1	AT3G15810	44.5	200	90	6	325	909	33	216	3.91e-43	149
TRINITY_DN118360_c0_g1	AT5G20930	61.667	720	223	14	2547	448	1	687	0	778
TRINITY_DN118361_c0_g1	AT2G40490	76.796	362	83	1	1457	375	34	395	0	584
[truncated: 29,202 more rows]
