# Supplementary material for: Comparative Transcriptome Analysis of Pinus densiflora Following Inoculation with Pathogenic (Bursaphelenchus xylophilus) or Non-pathogenic Nematodes (B. thailandae)
Source: Sci Rep. 2019 Aug 21;9:12180. doi: 10.1038/s41598-019-48660-w (PMC6704138; doi:10.1038/s41598-019-48660-w)
Supplement: Supplementary file 5 — Dataset 4 [file 41598_2019_48660_MOESM5_ESM.xlsx]

## Sheet: Sheet1
Trinity ID	Arabidopsis thaliana	PLAZA_Gymno
TRINITY_DN28_c0_g1	#N/A	#N/A
TRINITY_DN68_c0_g1	#N/A	#N/A
TRINITY_DN79_c0_g1	#N/A	#N/A
TRINITY_DN105_c0_g1	#N/A	#N/A
TRINITY_DN162_c0_g1	#N/A	#N/A
TRINITY_DN166_c0_g1	ATMG01170	ATMG01170
TRINITY_DN170_c0_g1	#N/A	#N/A
TRINITY_DN205_c0_g1	#N/A	PSY00009205
TRINITY_DN241_c0_g1	#N/A	#N/A
TRINITY_DN247_c0_g1	#N/A	PAB00063494
TRINITY_DN319_c0_g1	#N/A	#N/A
TRINITY_DN412_c0_g1	#N/A	#N/A
TRINITY_DN431_c0_g1	#N/A	#N/A
TRINITY_DN589_c0_g1	#N/A	#N/A
TRINITY_DN618_c0_g1	#N/A	CMI00014465
TRINITY_DN639_c0_g1	AT3G21420	PPI00032795
TRINITY_DN641_c0_g1	#N/A	PTA00034324
TRINITY_DN652_c0_g1	#N/A	#N/A
TRINITY_DN656_c0_g1	#N/A	#N/A
TRINITY_DN678_c0_g1	AT2G14510	PTA00040454
TRINITY_DN705_c0_g1	#N/A	#N/A
TRINITY_DN706_c0_g1	#N/A	PPI00061775
TRINITY_DN707_c0_g1	#N/A	#N/A
TRINITY_DN717_c0_g1	#N/A	#N/A
TRINITY_DN720_c0_g1	#N/A	#N/A
TRINITY_DN745_c0_g1	#N/A	PME00034220
TRINITY_DN756_c0_g1	#N/A	#N/A
TRINITY_DN772_c0_g1	#N/A	PTA00016565
TRINITY_DN777_c0_g1	#N/A	#N/A
TRINITY_DN779_c0_g1	AT1G48030	PME00126784
TRINITY_DN787_c0_g1	AT5G47670	PPI00010576
TRINITY_DN804_c0_g1	#N/A	#N/A
TRINITY_DN805_c0_g1	#N/A	#N/A
TRINITY_DN831_c0_g1	#N/A	#N/A
TRINITY_DN839_c0_g1	#N/A	#N/A
TRINITY_DN853_c0_g1	#N/A	#N/A
TRINITY_DN866_c0_g1	#N/A	#N/A
TRINITY_DN896_c0_g1	#N/A	#N/A
TRINITY_DN900_c0_g1	#N/A	#N/A
TRINITY_DN902_c0_g1	#N/A	#N/A
TRINITY_DN918_c0_g1	#N/A	#N/A
TRINITY_DN922_c0_g1	#N/A	#N/A
TRINITY_DN927_c0_g1	#N/A	#N/A
TRINITY_DN987_c0_g1	#N/A	#N/A
TRINITY_DN1030_c0_g1	#N/A	#N/A
TRINITY_DN1034_c0_g1	AT5G45910	PSY00000861
TRINITY_DN1037_c0_g1	#N/A	#N/A
TRINITY_DN1153_c0_g1	#N/A	#N/A
TRINITY_DN1195_c0_g1	#N/A	#N/A
TRINITY_DN1200_c0_g1	#N/A	#N/A
TRINITY_DN1208_c0_g1	AT4G14030	PSY00021237
TRINITY_DN1223_c0_g1	#N/A	#N/A
TRINITY_DN1246_c0_g1	#N/A	PPI00032660
TRINITY_DN1304_c0_g1	#N/A	PSY00022635
TRINITY_DN1323_c0_g1	#N/A	#N/A
TRINITY_DN1324_c0_g1	#N/A	#N/A
TRINITY_DN1331_c0_g1	AT3G61110	PTA00007120
TRINITY_DN1356_c0_g1	#N/A	#N/A
TRINITY_DN1416_c0_g1	#N/A	#N/A
TRINITY_DN1452_c0_g1	#N/A	#N/A
TRINITY_DN1456_c0_g1	#N/A	#N/A
TRINITY_DN1481_c0_g1	#N/A	#N/A
TRINITY_DN1492_c0_g1	#N/A	PSY00025186
TRINITY_DN1498_c0_g1	#N/A	PSY00002351
TRINITY_DN1499_c0_g1	#N/A	#N/A
TRINITY_DN1514_c0_g1	#N/A	#N/A
TRINITY_DN1518_c0_g1	#N/A	#N/A
TRINITY_DN1531_c0_g1	#N/A	#N/A
TRINITY_DN1542_c0_g1	#N/A	#N/A
TRINITY_DN1549_c0_g1	#N/A	#N/A
TRINITY_DN1555_c0_g1	#N/A	#N/A
TRINITY_DN1582_c0_g1	#N/A	PME00031472
TRINITY_DN1583_c0_g1	AT4G32530	PGL00003699
TRINITY_DN1587_c0_g1	AT2G21790	PME00111771
TRINITY_DN1628_c0_g1	AT3G11980	PTA00073532
TRINITY_DN1674_c0_g1	#N/A	#N/A
TRINITY_DN1715_c0_g1	#N/A	PSY00000502
TRINITY_DN1724_c0_g1	AT2G26300	GBI00004516
TRINITY_DN1725_c0_g1	#N/A	#N/A
TRINITY_DN1733_c0_g1	AT5G61170	PME00145938
TRINITY_DN1735_c0_g1	#N/A	PPI00037185
TRINITY_DN1747_c0_g1	#N/A	#N/A
TRINITY_DN1753_c0_g1	#N/A	#N/A
TRINITY_DN1772_c0_g1	#N/A	#N/A
TRINITY_DN1794_c0_g1	#N/A	#N/A
TRINITY_DN1795_c0_g1	#N/A	#N/A
TRINITY_DN1798_c0_g1	AT3G24010	PSI00010030
TRINITY_DN1801_c0_g1	#N/A	#N/A
TRINITY_DN1808_c0_g1	#N/A	PPI00013496
TRINITY_DN1815_c0_g1	AT1G55060	AT1G55060
TRINITY_DN1817_c0_g1	#N/A	#N/A
TRINITY_DN1823_c0_g1	#N/A	#N/A
TRINITY_DN1841_c0_g1	#N/A	#N/A
TRINITY_DN1849_c0_g1	#N/A	#N/A
TRINITY_DN1855_c0_g1	#N/A	#N/A
TRINITY_DN1867_c0_g1	#N/A	#N/A
TRINITY_DN1878_c0_g1	#N/A	#N/A
TRINITY_DN1890_c0_g1	#N/A	#N/A
TRINITY_DN1904_c0_g1	#N/A	#N/A
TRINITY_DN1918_c0_g1	#N/A	#N/A
TRINITY_DN1919_c0_g1	#N/A	#N/A
TRINITY_DN1924_c0_g1	#N/A	#N/A
TRINITY_DN1933_c0_g1	#N/A	#N/A
TRINITY_DN1946_c0_g1	AT5G54770	PGL00027980
TRINITY_DN1949_c0_g1	#N/A	PME00109813
TRINITY_DN1958_c0_g1	#N/A	#N/A
TRINITY_DN1976_c0_g1	#N/A	#N/A
TRINITY_DN1993_c0_g1	#N/A	#N/A
TRINITY_DN1994_c0_g1	#N/A	#N/A
TRINITY_DN2008_c0_g1	#N/A	PME00006270
TRINITY_DN2037_c0_g1	#N/A	#N/A
TRINITY_DN2069_c0_g1	#N/A	#N/A
TRINITY_DN2075_c0_g1	#N/A	#N/A
TRINITY_DN2078_c0_g1	#N/A	#N/A
TRINITY_DN2085_c0_g1	#N/A	#N/A
TRINITY_DN2105_c0_g1	#N/A	#N/A
TRINITY_DN2110_c0_g1	#N/A	#N/A
TRINITY_DN2143_c0_g1	#N/A	#N/A
TRINITY_DN2147_c0_g1	#N/A	PPI00026312
TRINITY_DN2148_c0_g1	AT4G10960	AT4G10960
TRINITY_DN2217_c0_g1	#N/A	#N/A
TRINITY_DN2256_c0_g1	#N/A	#N/A
TRINITY_DN2298_c0_g1	#N/A	#N/A
TRINITY_DN2323_c0_g1	#N/A	#N/A
TRINITY_DN2327_c0_g1	#N/A	#N/A
TRINITY_DN2359_c0_g1	#N/A	#N/A
TRINITY_DN2364_c0_g1	#N/A	#N/A
TRINITY_DN2397_c0_g1	#N/A	PPI00067088
TRINITY_DN2425_c0_g1	#N/A	#N/A
TRINITY_DN2427_c0_g1	AT5G18980	PTA00002582
TRINITY_DN2440_c0_g1	#N/A	PPI00026048
TRINITY_DN2445_c0_g1	AT5G35960	PSY00011690
TRINITY_DN2460_c0_g1	#N/A	#N/A
TRINITY_DN2535_c0_g1	#N/A	#N/A
TRINITY_DN2550_c0_g1	#N/A	PAB00026425
TRINITY_DN2582_c0_g1	#N/A	#N/A
TRINITY_DN2586_c0_g1	#N/A	#N/A
TRINITY_DN2647_c0_g1	#N/A	PPI00020619
TRINITY_DN2669_c0_g1	#N/A	#N/A
TRINITY_DN2679_c0_g1	#N/A	#N/A
TRINITY_DN2687_c0_g1	#N/A	PTA00018181
TRINITY_DN2699_c0_g1	#N/A	#N/A
TRINITY_DN2711_c0_g1	#N/A	#N/A
TRINITY_DN2770_c0_g1	#N/A	PME00146232
TRINITY_DN2802_c0_g1	#N/A	#N/A
TRINITY_DN2864_c0_g1	#N/A	#N/A
TRINITY_DN2876_c0_g1	#N/A	#N/A
TRINITY_DN2908_c0_g1	#N/A	#N/A
TRINITY_DN2934_c0_g1	#N/A	#N/A
TRINITY_DN2960_c0_g1	#N/A	#N/A
TRINITY_DN2961_c0_g1	#N/A	#N/A
TRINITY_DN2991_c0_g1	#N/A	#N/A
TRINITY_DN3083_c0_g1	#N/A	#N/A
TRINITY_DN3089_c0_g1	#N/A	#N/A
TRINITY_DN3114_c0_g1	#N/A	#N/A
TRINITY_DN3139_c0_g1	#N/A	#N/A
TRINITY_DN3150_c0_g1	#N/A	#N/A
TRINITY_DN3203_c0_g1	#N/A	#N/A
TRINITY_DN3274_c0_g1	#N/A	#N/A
TRINITY_DN3295_c0_g1	#N/A	PAB00060572
TRINITY_DN3339_c0_g1	#N/A	#N/A
TRINITY_DN3380_c0_g1	#N/A	#N/A
TRINITY_DN3381_c0_g1	#N/A	#N/A
TRINITY_DN3403_c0_g1	#N/A	#N/A
TRINITY_DN3424_c0_g1	#N/A	#N/A
TRINITY_DN3450_c0_g1	AT4G02570	PTA00019676
TRINITY_DN3459_c0_g1	#N/A	#N/A
TRINITY_DN3565_c0_g1	AT5G44380	PTA00059704
TRINITY_DN3606_c0_g1	ATMG00860	PPI00064933
TRINITY_DN3619_c0_g1	#N/A	#N/A
TRINITY_DN3739_c0_g1	#N/A	#N/A
TRINITY_DN3746_c0_g1	#N/A	#N/A
TRINITY_DN3766_c0_g1	ATCG01310	ATR_00543G00010
TRINITY_DN3806_c0_g1	#N/A	PTA00016291
TRINITY_DN3809_c0_g1	#N/A	#N/A
TRINITY_DN3862_c0_g1	#N/A	#N/A
TRINITY_DN3865_c0_g1	#N/A	#N/A
TRINITY_DN3876_c0_g1	#N/A	#N/A
TRINITY_DN3888_c0_g1	#N/A	#N/A
TRINITY_DN3914_c0_g1	#N/A	PAB00028080
TRINITY_DN3916_c0_g1	#N/A	PPI00003171
TRINITY_DN3927_c0_g1	#N/A	#N/A
TRINITY_DN3938_c0_g1	#N/A	#N/A
TRINITY_DN3954_c0_g1	#N/A	#N/A
TRINITY_DN3967_c0_g1	#N/A	PSI00019144
TRINITY_DN3983_c0_g1	#N/A	PTA00070359
TRINITY_DN3985_c0_g1	AT4G38920	PME00108651
TRINITY_DN3989_c0_g1	#N/A	PAB00033818
TRINITY_DN3998_c0_g1	#N/A	#N/A
TRINITY_DN4017_c0_g1	#N/A	#N/A
TRINITY_DN4076_c0_g1	#N/A	#N/A
TRINITY_DN4108_c0_g1	#N/A	#N/A
TRINITY_DN4109_c0_g1	#N/A	#N/A
TRINITY_DN4167_c0_g1	#N/A	PME00029729
TRINITY_DN4183_c0_g1	#N/A	PME00105577
TRINITY_DN4195_c0_g1	#N/A	#N/A
TRINITY_DN4212_c0_g1	#N/A	#N/A
TRINITY_DN4224_c0_g1	#N/A	#N/A
TRINITY_DN4240_c0_g1	#N/A	#N/A
TRINITY_DN4241_c0_g1	#N/A	#N/A
TRINITY_DN4269_c0_g1	#N/A	#N/A
TRINITY_DN4272_c0_g1	#N/A	#N/A
TRINITY_DN4285_c0_g1	#N/A	PAB00014389
TRINITY_DN4336_c0_g1	#N/A	PPI00018765
TRINITY_DN4361_c0_g1	#N/A	#N/A
TRINITY_DN4370_c0_g1	#N/A	#N/A
TRINITY_DN4381_c0_g1	#N/A	PPI00018765
TRINITY_DN4408_c0_g1	#N/A	#N/A
TRINITY_DN4463_c0_g1	#N/A	PPI00024293
TRINITY_DN4519_c0_g1	#N/A	#N/A
TRINITY_DN4536_c0_g1	#N/A	PME00098412
TRINITY_DN4556_c0_g1	#N/A	#N/A
TRINITY_DN4569_c0_g1	#N/A	PPI00022410
TRINITY_DN4577_c0_g1	#N/A	PTA00017857
TRINITY_DN4596_c0_g1	#N/A	#N/A
TRINITY_DN4631_c0_g1	#N/A	PME00114395
TRINITY_DN4633_c0_g1	#N/A	#N/A
TRINITY_DN4648_c0_g1	#N/A	PSY00011887
TRINITY_DN4649_c0_g1	#N/A	#N/A
TRINITY_DN4650_c0_g1	#N/A	#N/A
TRINITY_DN4652_c0_g1	#N/A	PSY00025661
TRINITY_DN4653_c0_g1	#N/A	#N/A
TRINITY_DN4661_c0_g1	#N/A	#N/A
TRINITY_DN4668_c0_g1	#N/A	#N/A
TRINITY_DN4675_c0_g1	#N/A	PSY00010612
TRINITY_DN4680_c0_g1	#N/A	#N/A
TRINITY_DN4682_c0_g1	#N/A	#N/A
TRINITY_DN4683_c0_g1	AT1G19720	PME00138733
TRINITY_DN4697_c0_g1	#N/A	#N/A
TRINITY_DN4704_c0_g1	#N/A	#N/A
TRINITY_DN4737_c0_g1	#N/A	#N/A
TRINITY_DN4752_c0_g1	#N/A	#N/A
TRINITY_DN4755_c0_g1	AT3G49690	PTA00030045
TRINITY_DN4786_c0_g1	#N/A	#N/A
TRINITY_DN4813_c0_g1	AT1G70070	AT1G70070
TRINITY_DN4827_c0_g1	#N/A	PPI00014503
TRINITY_DN4859_c0_g1	#N/A	#N/A
TRINITY_DN4877_c0_g1	#N/A	#N/A
TRINITY_DN4879_c0_g1	#N/A	#N/A
TRINITY_DN4889_c0_g1	#N/A	#N/A
TRINITY_DN4915_c0_g1	#N/A	#N/A
TRINITY_DN4916_c0_g1	#N/A	#N/A
TRINITY_DN4927_c0_g1	#N/A	#N/A
TRINITY_DN4974_c0_g1	#N/A	#N/A
TRINITY_DN4981_c0_g1	#N/A	#N/A
TRINITY_DN4984_c0_g1	#N/A	#N/A
TRINITY_DN4994_c0_g1	#N/A	#N/A
TRINITY_DN5011_c0_g1	AT5G09930	GMO00030818
TRINITY_DN5034_c0_g1	#N/A	#N/A
TRINITY_DN5054_c0_g1	#N/A	#N/A
TRINITY_DN5067_c0_g1	#N/A	#N/A
TRINITY_DN5074_c0_g1	#N/A	#N/A
TRINITY_DN5082_c0_g1	#N/A	PPI00003107
TRINITY_DN5115_c0_g1	#N/A	#N/A
TRINITY_DN5150_c0_g1	#N/A	#N/A
TRINITY_DN5187_c0_g1	#N/A	PSY00009196
TRINITY_DN5253_c0_g1	#N/A	#N/A
TRINITY_DN5275_c0_g1	#N/A	#N/A
TRINITY_DN5411_c0_g1	#N/A	PSY00028358
TRINITY_DN5416_c0_g1	#N/A	#N/A
TRINITY_DN5442_c0_g1	#N/A	#N/A
TRINITY_DN5461_c0_g1	#N/A	#N/A
TRINITY_DN5473_c0_g1	#N/A	#N/A
TRINITY_DN5482_c0_g1	AT3G04840	PPI00026263
TRINITY_DN5492_c0_g1	#N/A	#N/A
TRINITY_DN5507_c0_g1	#N/A	#N/A
TRINITY_DN5528_c0_g1	#N/A	PPI00003475
TRINITY_DN5554_c0_g1	#N/A	#N/A
TRINITY_DN5559_c0_g1	#N/A	#N/A
TRINITY_DN5587_c0_g1	#N/A	#N/A
TRINITY_DN5627_c0_g1	AT4G16835	PPI00013370
TRINITY_DN5640_c0_g1	#N/A	#N/A
TRINITY_DN5656_c0_g1	#N/A	#N/A
TRINITY_DN5668_c0_g1	#N/A	#N/A
TRINITY_DN5763_c0_g1	#N/A	#N/A
TRINITY_DN5791_c0_g1	#N/A	PAB00002137
TRINITY_DN5851_c0_g1	#N/A	PTA00038546
TRINITY_DN5859_c0_g1	#N/A	#N/A
TRINITY_DN5891_c0_g1	#N/A	#N/A
TRINITY_DN5893_c0_g1	#N/A	#N/A
TRINITY_DN5903_c0_g1	#N/A	#N/A
TRINITY_DN5922_c0_g1	#N/A	#N/A
TRINITY_DN5929_c0_g1	#N/A	PSY00030669
TRINITY_DN5930_c0_g1	#N/A	#N/A
TRINITY_DN5977_c0_g1	AT2G21590	PPI00045090
TRINITY_DN6010_c0_g1	#N/A	#N/A
TRINITY_DN6046_c0_g1	#N/A	#N/A
TRINITY_DN6080_c0_g1	#N/A	#N/A
TRINITY_DN6123_c0_g1	#N/A	#N/A
TRINITY_DN6124_c0_g1	#N/A	#N/A
TRINITY_DN6129_c0_g1	#N/A	#N/A
TRINITY_DN6138_c0_g1	#N/A	#N/A
TRINITY_DN6140_c0_g1	AT1G60430	PME00148140
TRINITY_DN6145_c0_g1	#N/A	#N/A
TRINITY_DN6170_c0_g1	#N/A	PTA00008275
TRINITY_DN6193_c0_g1	#N/A	PSY00026315
TRINITY_DN6319_c0_g1	AT5G67520	GMO00016309
TRINITY_DN6331_c0_g1	#N/A	#N/A
TRINITY_DN6332_c0_g1	AT4G00020	PT14G18960
TRINITY_DN6335_c0_g1	#N/A	PME00038519
TRINITY_DN6337_c0_g1	#N/A	PT05G03930
TRINITY_DN6341_c0_g1	#N/A	#N/A
TRINITY_DN6353_c0_g1	#N/A	#N/A
TRINITY_DN6354_c0_g1	#N/A	#N/A
TRINITY_DN6407_c0_g1	#N/A	#N/A
TRINITY_DN6425_c0_g1	#N/A	#N/A
TRINITY_DN6440_c0_g1	#N/A	#N/A
TRINITY_DN6441_c0_g1	#N/A	#N/A
TRINITY_DN6443_c0_g1	AT3G56490	PME00145798
TRINITY_DN6445_c0_g1	#N/A	#N/A
TRINITY_DN6452_c0_g1	#N/A	#N/A
TRINITY_DN6469_c0_g1	#N/A	#N/A
TRINITY_DN6522_c0_g1	#N/A	PME00092537
TRINITY_DN6529_c0_g1	#N/A	#N/A
TRINITY_DN6530_c0_g1	#N/A	#N/A
TRINITY_DN6536_c0_g1	#N/A	#N/A
TRINITY_DN6562_c0_g1	#N/A	#N/A
TRINITY_DN6569_c0_g1	#N/A	PSY00034631
TRINITY_DN6573_c0_g1	#N/A	#N/A
TRINITY_DN6576_c0_g1	#N/A	#N/A
TRINITY_DN6581_c0_g1	#N/A	#N/A
TRINITY_DN6582_c0_g1	#N/A	#N/A
TRINITY_DN6603_c0_g1	#N/A	OS11G16580
TRINITY_DN6604_c0_g1	#N/A	PME00062254
TRINITY_DN6606_c0_g1	#N/A	#N/A
TRINITY_DN6609_c0_g1	#N/A	#N/A
TRINITY_DN6610_c0_g1	#N/A	#N/A
TRINITY_DN6658_c0_g1	#N/A	#N/A
TRINITY_DN6673_c0_g1	AT5G46180	PSY00032942
TRINITY_DN6678_c0_g1	#N/A	#N/A
TRINITY_DN6690_c0_g1	#N/A	#N/A
TRINITY_DN6710_c0_g1	#N/A	#N/A
TRINITY_DN6714_c0_g1	#N/A	#N/A
TRINITY_DN6760_c0_g1	#N/A	PME00084211
TRINITY_DN6784_c0_g1	#N/A	PSY00002787
TRINITY_DN6802_c0_g1	#N/A	#N/A
TRINITY_DN6850_c0_g1	#N/A	#N/A
TRINITY_DN6854_c0_g1	#N/A	#N/A
TRINITY_DN6860_c0_g1	#N/A	PME00054533
TRINITY_DN6867_c0_g1	#N/A	#N/A
TRINITY_DN6873_c0_g1	#N/A	#N/A
TRINITY_DN6887_c0_g1	#N/A	#N/A
TRINITY_DN6888_c0_g1	#N/A	#N/A
TRINITY_DN6904_c0_g1	#N/A	#N/A
TRINITY_DN6906_c0_g1	AT3G53020	PME00041668
TRINITY_DN6931_c0_g1	AT2G30550	PTA00083212
TRINITY_DN6947_c0_g1	#N/A	PSY00027777
TRINITY_DN6976_c0_g1	#N/A	#N/A
TRINITY_DN6979_c0_g1	#N/A	#N/A
TRINITY_DN6980_c0_g1	#N/A	PAB00052180
TRINITY_DN6993_c0_g1	#N/A	#N/A
TRINITY_DN7002_c0_g1	#N/A	PSY00029674
TRINITY_DN7007_c0_g1	#N/A	#N/A
TRINITY_DN7010_c0_g1	AT4G34030	PGL00019653
TRINITY_DN7016_c0_g1	#N/A	#N/A
TRINITY_DN7019_c0_g1	#N/A	#N/A
TRINITY_DN7043_c0_g1	AT1G74920	PT12G07560
TRINITY_DN7046_c0_g1	AT5G06740	PTA00061578
TRINITY_DN7050_c0_g1	AT3G57050	PGL00016710
TRINITY_DN7063_c0_g1	#N/A	#N/A
TRINITY_DN7086_c0_g1	#N/A	#N/A
TRINITY_DN7091_c0_g1	#N/A	#N/A
TRINITY_DN7099_c0_g1	#N/A	PAB00051050
TRINITY_DN7103_c0_g1	AT1G67940	PME00137334
TRINITY_DN7113_c0_g1	#N/A	PPI00022476
TRINITY_DN7115_c0_g1	#N/A	#N/A
TRINITY_DN7127_c0_g1	#N/A	#N/A
TRINITY_DN7130_c0_g1	#N/A	ATR_00055G01390
TRINITY_DN7132_c0_g1	#N/A	PSY00014379
TRINITY_DN7166_c0_g1	#N/A	#N/A
TRINITY_DN7179_c0_g1	#N/A	PSY00010432
TRINITY_DN7195_c0_g1	#N/A	#N/A
TRINITY_DN7198_c0_g1	AT2G39650	PPI00019826
TRINITY_DN7200_c0_g1	#N/A	#N/A
TRINITY_DN7201_c0_g1	AT3G03990	PPI00017643
TRINITY_DN7202_c0_g1	#N/A	#N/A
TRINITY_DN7213_c0_g1	#N/A	#N/A
TRINITY_DN7218_c0_g1	#N/A	#N/A
TRINITY_DN7219_c0_g1	#N/A	#N/A
TRINITY_DN7222_c0_g1	#N/A	#N/A
TRINITY_DN7229_c0_g1	#N/A	#N/A
TRINITY_DN7283_c0_g1	#N/A	#N/A
TRINITY_DN7284_c0_g1	#N/A	#N/A
TRINITY_DN7286_c0_g1	#N/A	#N/A
TRINITY_DN7302_c0_g1	#N/A	#N/A
TRINITY_DN7314_c0_g1	#N/A	#N/A
TRINITY_DN7316_c0_g1	#N/A	#N/A
TRINITY_DN7333_c0_g1	#N/A	#N/A
TRINITY_DN7337_c0_g1	#N/A	#N/A
TRINITY_DN7340_c0_g1	#N/A	#N/A
TRINITY_DN7346_c0_g1	#N/A	#N/A
TRINITY_DN7361_c0_g1	AT4G23160	PSY00028045
TRINITY_DN7371_c0_g1	AT3G43270	PPI00012672
TRINITY_DN7376_c0_g1	#N/A	PPI00057079
TRINITY_DN7386_c0_g1	#N/A	#N/A
TRINITY_DN7395_c0_g1	AT4G00960	PAB00014637
TRINITY_DN7398_c0_g1	#N/A	PME00126115
TRINITY_DN7402_c0_g1	#N/A	#N/A
TRINITY_DN7413_c0_g1	#N/A	#N/A
TRINITY_DN7419_c0_g1	#N/A	#N/A
TRINITY_DN7422_c0_g1	#N/A	#N/A
TRINITY_DN7430_c0_g1	#N/A	PME00035186
TRINITY_DN7452_c0_g1	#N/A	#N/A
TRINITY_DN7471_c0_g1	#N/A	#N/A
TRINITY_DN7484_c0_g1	#N/A	#N/A
TRINITY_DN7486_c0_g1	#N/A	PME00064578
TRINITY_DN7496_c0_g1	#N/A	PME00140687
TRINITY_DN7502_c0_g1	#N/A	#N/A
TRINITY_DN7513_c0_g1	#N/A	#N/A
TRINITY_DN7516_c0_g1	#N/A	#N/A
TRINITY_DN7521_c0_g1	#N/A	PME00114248
TRINITY_DN7533_c0_g1	#N/A	PME00037391
TRINITY_DN7555_c0_g1	#N/A	#N/A
TRINITY_DN7567_c0_g1	#N/A	#N/A
TRINITY_DN7615_c0_g1	#N/A	#N/A
TRINITY_DN7617_c0_g1	#N/A	#N/A
TRINITY_DN7636_c0_g1	#N/A	#N/A
TRINITY_DN7646_c0_g1	#N/A	#N/A
TRINITY_DN7691_c0_g1	#N/A	#N/A
TRINITY_DN7692_c0_g1	#N/A	#N/A
TRINITY_DN7742_c0_g1	#N/A	PME00074835
TRINITY_DN7749_c0_g1	#N/A	PPI00024939
TRINITY_DN7781_c0_g1	#N/A	#N/A
TRINITY_DN7819_c0_g1	#N/A	PSY00021593
TRINITY_DN7862_c0_g1	AT5G56960	PAB00003860
TRINITY_DN7863_c0_g1	#N/A	#N/A
TRINITY_DN7869_c0_g1	#N/A	PME00026192
TRINITY_DN7882_c0_g1	#N/A	#N/A
TRINITY_DN7897_c0_g1	#N/A	#N/A
TRINITY_DN7915_c0_g1	#N/A	PSY00010704
TRINITY_DN7949_c0_g1	#N/A	#N/A
TRINITY_DN7950_c0_g1	#N/A	#N/A
TRINITY_DN7983_c0_g1	#N/A	#N/A
TRINITY_DN8004_c0_g1	#N/A	PPI00065409
TRINITY_DN8037_c0_g1	#N/A	#N/A
TRINITY_DN8038_c0_g1	#N/A	#N/A
TRINITY_DN8055_c0_g1	AT4G02070	PP00003G01570
TRINITY_DN8078_c0_g1	#N/A	#N/A
TRINITY_DN8089_c0_g1	#N/A	#N/A
TRINITY_DN8119_c0_g1	AT1G48520	AT1G48520
TRINITY_DN8126_c0_g1	#N/A	#N/A
TRINITY_DN8134_c0_g1	AT4G04955	CMI00001863
TRINITY_DN8143_c0_g1	AT5G35360	PT06G07820
TRINITY_DN8160_c0_g1	#N/A	#N/A
TRINITY_DN8162_c0_g1	AT4G02930	PT02G21590
TRINITY_DN8165_c0_g1	#N/A	#N/A
TRINITY_DN8174_c0_g1	#N/A	#N/A
TRINITY_DN8175_c0_g1	#N/A	#N/A
TRINITY_DN8181_c0_g1	#N/A	PSY00005041
TRINITY_DN8182_c0_g1	#N/A	#N/A
TRINITY_DN8186_c0_g1	#N/A	PTA00070235
TRINITY_DN8196_c0_g1	AT4G29060	OS12G35630
TRINITY_DN8209_c0_g1	#N/A	#N/A
TRINITY_DN8217_c0_g1	#N/A	#N/A
TRINITY_DN8225_c0_g1	#N/A	GMO00020533
TRINITY_DN8232_c0_g1	#N/A	PSY00033762
TRINITY_DN8235_c0_g1	#N/A	#N/A
TRINITY_DN8243_c0_g1	#N/A	#N/A
TRINITY_DN8249_c0_g1	#N/A	PME00032716
TRINITY_DN8269_c0_g1	#N/A	#N/A
TRINITY_DN8276_c0_g1	#N/A	#N/A
TRINITY_DN8292_c0_g1	#N/A	#N/A
TRINITY_DN8300_c0_g1	#N/A	#N/A
TRINITY_DN8302_c0_g1	#N/A	#N/A
TRINITY_DN8309_c0_g1	AT4G27420	PPI00042286
TRINITY_DN8311_c0_g1	#N/A	PPI00018857
TRINITY_DN8319_c0_g1	#N/A	PME00145429
TRINITY_DN8322_c0_g1	#N/A	#N/A
TRINITY_DN8330_c0_g1	#N/A	#N/A
TRINITY_DN8340_c0_g1	#N/A	PPI00074067
TRINITY_DN8360_c0_g1	AT5G09590	PGL00024799
TRINITY_DN8372_c0_g1	#N/A	#N/A
TRINITY_DN8388_c0_g1	#N/A	#N/A
TRINITY_DN8397_c0_g1	#N/A	#N/A
TRINITY_DN8412_c0_g1	#N/A	PME00133412
TRINITY_DN8414_c0_g1	AT5G61700	PP00046G00050
TRINITY_DN8417_c0_g1	#N/A	#N/A
TRINITY_DN8422_c0_g1	#N/A	PPI00051837
TRINITY_DN8429_c0_g1	#N/A	#N/A
TRINITY_DN8474_c0_g1	#N/A	#N/A
TRINITY_DN8478_c0_g1	#N/A	#N/A
TRINITY_DN8479_c0_g1	#N/A	PSY00030897
TRINITY_DN8499_c0_g1	#N/A	#N/A
TRINITY_DN8580_c0_g1	#N/A	#N/A
TRINITY_DN8603_c0_g1	#N/A	PPI00010696
TRINITY_DN8604_c0_g1	#N/A	PPI00022866
TRINITY_DN8644_c0_g1	#N/A	#N/A
TRINITY_DN8653_c0_g1	#N/A	#N/A
TRINITY_DN8675_c0_g1	#N/A	#N/A
TRINITY_DN8683_c0_g1	#N/A	#N/A
TRINITY_DN8690_c0_g1	#N/A	#N/A
TRINITY_DN8693_c0_g1	#N/A	#N/A
TRINITY_DN8717_c0_g1	#N/A	#N/A
TRINITY_DN8738_c0_g1	#N/A	#N/A
TRINITY_DN8751_c0_g1	#N/A	#N/A
TRINITY_DN8759_c0_g1	#N/A	#N/A
TRINITY_DN8781_c0_g1	#N/A	#N/A
TRINITY_DN8795_c0_g1	#N/A	#N/A
TRINITY_DN8808_c0_g1	#N/A	#N/A
TRINITY_DN8812_c0_g1	AT1G50480	PME00116107
TRINITY_DN8849_c0_g1	#N/A	#N/A
TRINITY_DN8852_c0_g1	AT2G01440	PP00290G00050
TRINITY_DN8857_c0_g1	#N/A	#N/A
TRINITY_DN8865_c0_g1	#N/A	#N/A
TRINITY_DN8877_c0_g1	#N/A	#N/A
TRINITY_DN8879_c0_g1	#N/A	#N/A
TRINITY_DN8885_c0_g1	#N/A	#N/A
TRINITY_DN8906_c0_g1	#N/A	#N/A
TRINITY_DN8950_c0_g1	#N/A	#N/A
TRINITY_DN8953_c0_g1	#N/A	#N/A
TRINITY_DN8960_c0_g1	AT5G38060	PSY00033447
TRINITY_DN8969_c0_g1	#N/A	#N/A
TRINITY_DN9005_c0_g1	#N/A	#N/A
TRINITY_DN9018_c0_g1	#N/A	#N/A
TRINITY_DN9110_c0_g1	#N/A	PSY00000309
TRINITY_DN9126_c0_g1	AT4G31210	PME00017252
TRINITY_DN9130_c0_g1	#N/A	#N/A
TRINITY_DN9150_c0_g1	AT4G28060	PSI00014319
TRINITY_DN9159_c0_g1	#N/A	#N/A
TRINITY_DN9308_c0_g1	#N/A	#N/A
TRINITY_DN9312_c0_g1	#N/A	PP00345G00130
TRINITY_DN9328_c0_g1	#N/A	#N/A
TRINITY_DN9331_c0_g1	#N/A	#N/A
TRINITY_DN9342_c0_g1	#N/A	#N/A
TRINITY_DN9358_c0_g1	#N/A	PTA00058810
TRINITY_DN9365_c0_g1	#N/A	PSY00026135
TRINITY_DN9383_c0_g1	#N/A	#N/A
TRINITY_DN9391_c0_g1	#N/A	#N/A
TRINITY_DN9448_c0_g1	#N/A	#N/A
TRINITY_DN9462_c0_g1	#N/A	#N/A
TRINITY_DN9507_c0_g1	#N/A	#N/A
TRINITY_DN9521_c0_g1	AT4G02050	PSI00005070
TRINITY_DN9549_c0_g1	#N/A	#N/A
TRINITY_DN9598_c0_g1	#N/A	#N/A
TRINITY_DN9610_c0_g1	#N/A	#N/A
TRINITY_DN9636_c0_g1	AT5G24540	PTA00033050
TRINITY_DN9680_c0_g1	#N/A	#N/A
TRINITY_DN9689_c0_g1	#N/A	#N/A
TRINITY_DN9693_c0_g1	AT4G02930	PSY00010268
TRINITY_DN9694_c0_g1	#N/A	#N/A
TRINITY_DN9705_c0_g1	#N/A	PSY00028368
TRINITY_DN9727_c0_g1	#N/A	PSY00018178
TRINITY_DN9739_c0_g1	#N/A	#N/A
TRINITY_DN9742_c0_g1	#N/A	#N/A
TRINITY_DN9772_c0_g1	#N/A	#N/A
TRINITY_DN9774_c0_g1	#N/A	#N/A
TRINITY_DN9775_c0_g1	#N/A	#N/A
TRINITY_DN9800_c0_g1	#N/A	#N/A
TRINITY_DN9834_c0_g1	AT1G30040	PSY00012310
TRINITY_DN9860_c0_g1	#N/A	#N/A
TRINITY_DN9880_c0_g1	#N/A	#N/A
TRINITY_DN9883_c0_g1	#N/A	#N/A
TRINITY_DN9887_c0_g1	#N/A	PAB00039175
TRINITY_DN9923_c0_g1	#N/A	#N/A
TRINITY_DN9931_c0_g1	#N/A	#N/A
TRINITY_DN9944_c0_g1	#N/A	#N/A
TRINITY_DN9977_c0_g1	#N/A	#N/A
TRINITY_DN9978_c0_g1	#N/A	PSY00003239
TRINITY_DN9989_c0_g1	#N/A	PSY00033125
TRINITY_DN10005_c0_g1	AT1G79470	PPI00056515
TRINITY_DN10008_c0_g1	#N/A	PME00062176
TRINITY_DN10015_c0_g1	#N/A	#N/A
TRINITY_DN10023_c0_g1	AT3G18290	PAB00052267
TRINITY_DN10025_c0_g1	#N/A	#N/A
TRINITY_DN10059_c0_g1	#N/A	#N/A
TRINITY_DN10068_c0_g1	#N/A	#N/A
TRINITY_DN10090_c0_g1	#N/A	#N/A
TRINITY_DN10092_c0_g1	#N/A	#N/A
TRINITY_DN10096_c0_g1	#N/A	#N/A
TRINITY_DN10124_c0_g1	#N/A	#N/A
TRINITY_DN10145_c0_g1	#N/A	PSY00029857
TRINITY_DN10163_c0_g1	AT2G14170	GMO00032414
TRINITY_DN10210_c0_g1	#N/A	#N/A
TRINITY_DN10259_c0_g1	AT5G09930	PT07G08060
TRINITY_DN10272_c0_g1	#N/A	#N/A
TRINITY_DN10277_c0_g1	AT5G57090	PTA00036712
TRINITY_DN10291_c0_g1	#N/A	#N/A
TRINITY_DN10294_c0_g1	AT1G66200	PSI00002856
TRINITY_DN10307_c0_g1	#N/A	#N/A
TRINITY_DN10312_c0_g1	AT4G31210	PP00137G00400
TRINITY_DN10339_c0_g1	#N/A	PSY00011961
TRINITY_DN10422_c0_g1	AT2G37050	PME00001714
TRINITY_DN10423_c0_g1	#N/A	#N/A
TRINITY_DN10427_c0_g1	#N/A	PTA00060701
TRINITY_DN10434_c0_g1	#N/A	#N/A
TRINITY_DN10440_c0_g1	#N/A	#N/A
TRINITY_DN10527_c0_g1	#N/A	#N/A
TRINITY_DN10553_c0_g1	#N/A	#N/A
TRINITY_DN10586_c0_g1	AT3G48170	OS04G39020
TRINITY_DN10614_c0_g1	AT5G10350	PME00064444
TRINITY_DN10640_c0_g1	#N/A	#N/A
TRINITY_DN10656_c0_g1	#N/A	PME00005632
TRINITY_DN10698_c0_g1	#N/A	PT03G10510
TRINITY_DN10717_c0_g1	ATMG00860	PPI00005113
TRINITY_DN10725_c0_g1	#N/A	#N/A
TRINITY_DN10769_c0_g1	#N/A	#N/A
TRINITY_DN10792_c0_g1	#N/A	#N/A
TRINITY_DN10869_c0_g1	AT3G47520	PME00039196
TRINITY_DN10948_c0_g1	#N/A	#N/A
TRINITY_DN10975_c0_g1	#N/A	#N/A
TRINITY_DN11073_c0_g1	#N/A	PSY00024026
TRINITY_DN11100_c0_g1	#N/A	#N/A
TRINITY_DN11124_c0_g1	#N/A	#N/A
TRINITY_DN11247_c0_g1	#N/A	#N/A
TRINITY_DN11256_c0_g1	AT4G25120	PT12G11410
TRINITY_DN11273_c0_g1	#N/A	#N/A
TRINITY_DN11280_c0_g1	#N/A	#N/A
TRINITY_DN11290_c0_g1	AT4G19170	PPI00008523
TRINITY_DN11347_c0_g1	#N/A	#N/A
TRINITY_DN11359_c0_g1	#N/A	#N/A
TRINITY_DN11366_c0_g1	#N/A	PSY00029743
TRINITY_DN11385_c0_g1	#N/A	PME00031702
TRINITY_DN11399_c0_g1	#N/A	#N/A
TRINITY_DN11432_c0_g1	#N/A	#N/A
TRINITY_DN11499_c0_g1	#N/A	#N/A
TRINITY_DN11517_c0_g1	#N/A	#N/A
TRINITY_DN11531_c0_g1	#N/A	#N/A
TRINITY_DN11554_c0_g1	#N/A	#N/A
TRINITY_DN11578_c0_g1	#N/A	#N/A
TRINITY_DN11607_c0_g1	#N/A	#N/A
TRINITY_DN11627_c0_g1	#N/A	PTA00065928
TRINITY_DN11654_c0_g1	#N/A	#N/A
TRINITY_DN11672_c0_g1	AT5G27720	PSY00012510
TRINITY_DN11698_c0_g1	AT2G19130	PPI00032172
TRINITY_DN11714_c0_g1	#N/A	#N/A
TRINITY_DN11813_c0_g1	#N/A	PSY00029212
TRINITY_DN11830_c0_g1	#N/A	#N/A
TRINITY_DN11865_c0_g1	AT5G54160	PTA00064430
TRINITY_DN11904_c0_g1	#N/A	#N/A
TRINITY_DN11920_c0_g1	#N/A	#N/A
TRINITY_DN11948_c0_g1	#N/A	PSY00013091
TRINITY_DN11975_c0_g1	#N/A	#N/A
TRINITY_DN11983_c0_g1	#N/A	#N/A
TRINITY_DN11990_c0_g1	#N/A	#N/A
TRINITY_DN12051_c0_g1	#N/A	#N/A
TRINITY_DN12093_c0_g1	AT1G03540	PTA00038495
TRINITY_DN12096_c0_g1	#N/A	#N/A
TRINITY_DN12097_c0_g1	#N/A	#N/A
TRINITY_DN12098_c0_g1	AT2G33210	PSY00026199
TRINITY_DN12104_c0_g1	AT3G28345	PTA00074077
TRINITY_DN12106_c0_g1	#N/A	PPI00032493
TRINITY_DN12123_c0_g1	AT4G24400	PME00090142
TRINITY_DN12131_c0_g1	#N/A	#N/A
TRINITY_DN12137_c0_g1	#N/A	#N/A
TRINITY_DN12138_c0_g1	#N/A	#N/A
TRINITY_DN12165_c0_g1	#N/A	#N/A
TRINITY_DN12215_c0_g1	#N/A	#N/A
TRINITY_DN12216_c0_g1	#N/A	#N/A
TRINITY_DN12222_c0_g1	#N/A	#N/A
TRINITY_DN12226_c0_g1	#N/A	#N/A
TRINITY_DN12231_c0_g1	#N/A	#N/A
TRINITY_DN12240_c0_g1	#N/A	#N/A
TRINITY_DN12258_c0_g1	#N/A	PSI00018732
TRINITY_DN12300_c0_g1	#N/A	#N/A
TRINITY_DN12308_c0_g1	#N/A	#N/A
TRINITY_DN12326_c0_g1	#N/A	#N/A
TRINITY_DN12333_c0_g1	#N/A	#N/A
TRINITY_DN12366_c0_g1	AT5G45930	PP00030G01310
TRINITY_DN12380_c0_g1	#N/A	#N/A
TRINITY_DN12402_c0_g1	#N/A	#N/A
TRINITY_DN12405_c0_g1	AT5G42740	PPI00018803
TRINITY_DN12454_c0_g1	#N/A	#N/A
TRINITY_DN12464_c0_g1	#N/A	#N/A
TRINITY_DN12465_c0_g1	#N/A	#N/A
TRINITY_DN12474_c0_g1	AT1G33140	PPI00052236
TRINITY_DN12498_c0_g1	#N/A	#N/A
TRINITY_DN12502_c0_g1	#N/A	#N/A
TRINITY_DN12508_c0_g1	#N/A	#N/A
TRINITY_DN12537_c0_g1	#N/A	#N/A
TRINITY_DN12550_c0_g1	#N/A	#N/A
TRINITY_DN12583_c0_g1	#N/A	#N/A
TRINITY_DN12585_c0_g1	#N/A	PTA00059470
TRINITY_DN12602_c0_g1	#N/A	PAB00020298
TRINITY_DN12603_c0_g1	AT5G22800	PME00063846
TRINITY_DN12613_c0_g1	#N/A	#N/A
TRINITY_DN12616_c0_g1	#N/A	PME00082585
TRINITY_DN12641_c0_g1	#N/A	#N/A
TRINITY_DN12682_c0_g1	#N/A	#N/A
TRINITY_DN12686_c0_g1	#N/A	#N/A
TRINITY_DN12723_c0_g1	#N/A	#N/A
TRINITY_DN12736_c0_g1	#N/A	#N/A
TRINITY_DN12744_c0_g1	#N/A	#N/A
TRINITY_DN12746_c0_g1	#N/A	#N/A
TRINITY_DN12750_c0_g1	#N/A	#N/A
TRINITY_DN12768_c0_g1	#N/A	#N/A
TRINITY_DN12799_c0_g1	#N/A	#N/A
TRINITY_DN12825_c0_g1	#N/A	#N/A
TRINITY_DN12873_c0_g1	#N/A	PPI00029152
TRINITY_DN12902_c0_g1	AT4G36730	PSY00018674
TRINITY_DN12906_c0_g1	#N/A	#N/A
TRINITY_DN12918_c0_g1	AT5G60020	PPI00033410
TRINITY_DN12944_c0_g1	AT2G03200	PPI00030318
TRINITY_DN12959_c0_g1	#N/A	#N/A
TRINITY_DN12966_c0_g1	#N/A	#N/A
TRINITY_DN12973_c0_g1	#N/A	#N/A
TRINITY_DN12982_c0_g1	#N/A	#N/A
TRINITY_DN12998_c0_g1	#N/A	#N/A
TRINITY_DN13018_c0_g1	#N/A	#N/A
TRINITY_DN13035_c0_g1	#N/A	#N/A
TRINITY_DN13053_c0_g1	#N/A	PSY00003264
TRINITY_DN13073_c0_g1	AT4G37990	PP00163G00270
TRINITY_DN13092_c0_g1	#N/A	PTA00080943
TRINITY_DN13113_c0_g1	#N/A	PTA00070659
TRINITY_DN13129_c0_g1	#N/A	#N/A
TRINITY_DN13132_c0_g1	#N/A	#N/A
TRINITY_DN13161_c0_g1	#N/A	#N/A
TRINITY_DN13214_c0_g1	#N/A	PTA00010121
TRINITY_DN13220_c0_g1	#N/A	#N/A
TRINITY_DN13227_c0_g1	#N/A	#N/A
TRINITY_DN13250_c0_g1	#N/A	#N/A
TRINITY_DN13257_c0_g1	#N/A	#N/A
TRINITY_DN13262_c0_g1	#N/A	#N/A
TRINITY_DN13273_c0_g1	#N/A	PME00034410
TRINITY_DN13277_c0_g1	#N/A	#N/A
TRINITY_DN13280_c0_g1	#N/A	#N/A
TRINITY_DN13294_c0_g1	#N/A	#N/A
TRINITY_DN13393_c0_g1	#N/A	#N/A
TRINITY_DN13394_c0_g1	#N/A	#N/A
TRINITY_DN13398_c0_g1	#N/A	#N/A
TRINITY_DN13413_c0_g1	#N/A	PAB00018363
TRINITY_DN13416_c0_g1	#N/A	#N/A
TRINITY_DN13437_c0_g1	#N/A	PSY00035307
TRINITY_DN13464_c0_g1	#N/A	#N/A
TRINITY_DN13486_c0_g1	#N/A	#N/A
TRINITY_DN13489_c0_g1	#N/A	#N/A
TRINITY_DN13494_c0_g1	AT1G79750	PME00112179
TRINITY_DN13496_c0_g1	AT1G18390	PSY00035673
TRINITY_DN13518_c0_g1	#N/A	#N/A
TRINITY_DN13532_c0_g1	#N/A	PSY00026895
TRINITY_DN13535_c0_g1	#N/A	#N/A
TRINITY_DN13547_c0_g1	#N/A	PME00040487
TRINITY_DN13578_c0_g1	#N/A	#N/A
TRINITY_DN13630_c0_g1	#N/A	PTA00030862
TRINITY_DN13638_c0_g1	AT2G31250	PT01G28640
TRINITY_DN13662_c0_g1	#N/A	#N/A
TRINITY_DN13674_c0_g1	#N/A	#N/A
TRINITY_DN13679_c0_g1	#N/A	#N/A
TRINITY_DN13686_c0_g1	#N/A	#N/A
TRINITY_DN13688_c0_g1	#N/A	#N/A
TRINITY_DN13702_c0_g1	#N/A	#N/A
TRINITY_DN13778_c0_g1	#N/A	#N/A
TRINITY_DN13779_c0_g1	#N/A	#N/A
TRINITY_DN13784_c0_g1	#N/A	#N/A
TRINITY_DN13789_c0_g1	#N/A	#N/A
TRINITY_DN13831_c0_g1	AT1G24090	PTA00032170
TRINITY_DN13852_c0_g1	#N/A	#N/A
TRINITY_DN13868_c0_g1	#N/A	#N/A
TRINITY_DN13886_c0_g1	AT5G55250	PME00102287
TRINITY_DN13918_c0_g1	#N/A	PSY00031270
TRINITY_DN13920_c0_g1	#N/A	PTA00083615
TRINITY_DN13937_c0_g1	#N/A	#N/A
TRINITY_DN13948_c0_g1	#N/A	PTA00047650
TRINITY_DN13963_c0_g1	#N/A	#N/A
TRINITY_DN13996_c0_g1	#N/A	#N/A
TRINITY_DN14050_c0_g1	#N/A	#N/A
TRINITY_DN14054_c0_g1	#N/A	#N/A
TRINITY_DN14057_c0_g1	#N/A	#N/A
TRINITY_DN14063_c0_g1	#N/A	#N/A
TRINITY_DN14089_c0_g1	#N/A	#N/A
TRINITY_DN14095_c0_g1	#N/A	PSY00034696
TRINITY_DN14130_c0_g1	#N/A	#N/A
TRINITY_DN14158_c0_g1	#N/A	#N/A
TRINITY_DN14174_c0_g1	#N/A	#N/A
TRINITY_DN14193_c0_g1	AT3G25660	PP00054G00720
TRINITY_DN14221_c0_g1	#N/A	#N/A
TRINITY_DN14248_c0_g1	AT3G43810	PME00108020
TRINITY_DN14259_c0_g1	#N/A	#N/A
TRINITY_DN14263_c0_g1	#N/A	#N/A
TRINITY_DN14282_c0_g1	#N/A	#N/A
TRINITY_DN14387_c0_g1	#N/A	PPI00058270
TRINITY_DN14394_c0_g1	#N/A	#N/A
TRINITY_DN14407_c0_g1	#N/A	#N/A
TRINITY_DN14416_c0_g1	AT1G01510	PPI00006190
TRINITY_DN14417_c0_g1	#N/A	#N/A
TRINITY_DN14448_c0_g1	#N/A	PME00041576
TRINITY_DN14472_c0_g1	#N/A	#N/A
TRINITY_DN14489_c0_g1	#N/A	#N/A
TRINITY_DN14493_c0_g1	AT1G50480	GMO00027498
TRINITY_DN14496_c0_g1	AT2G19130	PAB00016683
TRINITY_DN14526_c0_g1	AT2G02590	PTA00013442
TRINITY_DN14528_c0_g1	#N/A	#N/A
TRINITY_DN14547_c0_g1	#N/A	#N/A
TRINITY_DN14549_c0_g1	#N/A	#N/A
TRINITY_DN14550_c0_g1	#N/A	#N/A
TRINITY_DN14558_c0_g1	#N/A	#N/A
TRINITY_DN14576_c0_g1	#N/A	#N/A
TRINITY_DN14584_c0_g1	AT3G62290	PME00031235
TRINITY_DN14621_c0_g1	#N/A	#N/A
TRINITY_DN14634_c0_g1	#N/A	#N/A
TRINITY_DN14671_c0_g1	#N/A	#N/A
TRINITY_DN14704_c0_g1	#N/A	#N/A
TRINITY_DN14713_c0_g1	#N/A	#N/A
TRINITY_DN14755_c0_g1	AT2G37040	PME00065722
TRINITY_DN14759_c0_g1	#N/A	#N/A
TRINITY_DN14773_c0_g1	#N/A	#N/A
TRINITY_DN14830_c0_g1	#N/A	PME00113212
TRINITY_DN14835_c0_g1	#N/A	#N/A
TRINITY_DN14843_c0_g1	AT4G03430	PAB00030292
TRINITY_DN14862_c0_g1	#N/A	#N/A
TRINITY_DN14868_c0_g1	#N/A	PME00082003
TRINITY_DN14900_c0_g1	#N/A	#N/A
TRINITY_DN14901_c0_g1	AT1G30380	PSY00000179
TRINITY_DN14954_c0_g1	#N/A	PAB00039407
TRINITY_DN14964_c0_g1	#N/A	PSY00008596
TRINITY_DN14990_c0_g1	#N/A	#N/A
TRINITY_DN15015_c0_g1	#N/A	#N/A
TRINITY_DN15073_c0_g1	#N/A	#N/A
TRINITY_DN15075_c0_g1	ATMG01275	PPMG00490
TRINITY_DN15079_c0_g1	AT5G50740	PSY00026472
TRINITY_DN15082_c0_g1	#N/A	#N/A
TRINITY_DN15090_c0_g1	#N/A	#N/A
TRINITY_DN15124_c0_g1	AT5G13420	AT5G13420
TRINITY_DN15158_c0_g1	AT5G57500	PSY00024895
TRINITY_DN15161_c0_g1	#N/A	#N/A
TRINITY_DN15205_c0_g1	AT5G56300	PTA00049890
TRINITY_DN15250_c0_g1	ATCG00020	ATCG00020
TRINITY_DN15268_c0_g1	AT3G02720	ATR_00029G02150
TRINITY_DN15269_c0_g1	#N/A	#N/A
TRINITY_DN15275_c0_g1	#N/A	#N/A
TRINITY_DN15279_c0_g1	#N/A	#N/A
TRINITY_DN15351_c0_g1	#N/A	#N/A
TRINITY_DN15371_c0_g1	#N/A	#N/A
TRINITY_DN15387_c0_g1	#N/A	PME00140687
TRINITY_DN15391_c0_g1	#N/A	#N/A
TRINITY_DN15403_c0_g1	#N/A	PPI00062144
TRINITY_DN15411_c0_g1	ATCG00800	PPI00038052
TRINITY_DN15438_c0_g1	#N/A	#N/A
TRINITY_DN15464_c0_g1	#N/A	#N/A
TRINITY_DN15521_c0_g1	#N/A	#N/A
TRINITY_DN15531_c0_g1	#N/A	#N/A
TRINITY_DN15535_c0_g1	#N/A	#N/A
TRINITY_DN15540_c0_g1	#N/A	#N/A
TRINITY_DN15544_c0_g1	#N/A	#N/A
TRINITY_DN15555_c0_g1	#N/A	#N/A
TRINITY_DN15566_c0_g1	#N/A	#N/A
TRINITY_DN15567_c0_g1	AT4G29130	PPI00028304
TRINITY_DN15591_c0_g1	#N/A	#N/A
TRINITY_DN15630_c0_g1	#N/A	#N/A
TRINITY_DN15652_c0_g1	#N/A	#N/A
TRINITY_DN15687_c0_g1	#N/A	#N/A
TRINITY_DN15688_c0_g1	#N/A	PTA00030209
TRINITY_DN15706_c0_g1	#N/A	#N/A
TRINITY_DN15741_c0_g1	#N/A	#N/A
TRINITY_DN15750_c0_g1	#N/A	#N/A
TRINITY_DN15754_c0_g1	#N/A	#N/A
TRINITY_DN15758_c0_g1	#N/A	#N/A
TRINITY_DN15761_c0_g1	#N/A	PME00058872
TRINITY_DN15776_c0_g1	#N/A	#N/A
TRINITY_DN15778_c0_g1	#N/A	#N/A
TRINITY_DN15782_c0_g1	#N/A	#N/A
TRINITY_DN15789_c0_g1	#N/A	#N/A
TRINITY_DN15796_c0_g1	#N/A	#N/A
TRINITY_DN15802_c0_g1	#N/A	#N/A
TRINITY_DN15844_c0_g1	AT1G21630	PME00062862
TRINITY_DN15861_c0_g1	#N/A	#N/A
TRINITY_DN15868_c0_g1	#N/A	#N/A
TRINITY_DN15884_c0_g1	#N/A	#N/A
TRINITY_DN15886_c0_g1	#N/A	#N/A
TRINITY_DN15895_c0_g1	#N/A	#N/A
TRINITY_DN15917_c0_g1	#N/A	#N/A
TRINITY_DN15921_c0_g1	#N/A	PAB00014705
TRINITY_DN15927_c0_g1	#N/A	#N/A
TRINITY_DN15931_c0_g1	#N/A	PPI00074912
TRINITY_DN15946_c0_g1	#N/A	#N/A
TRINITY_DN15962_c0_g1	#N/A	#N/A
TRINITY_DN16025_c0_g1	#N/A	#N/A
TRINITY_DN16080_c0_g1	#N/A	#N/A
TRINITY_DN16082_c0_g1	#N/A	#N/A
TRINITY_DN16092_c0_g1	#N/A	#N/A
TRINITY_DN16100_c0_g1	#N/A	#N/A
TRINITY_DN16110_c0_g1	#N/A	#N/A
TRINITY_DN16111_c0_g1	#N/A	#N/A
TRINITY_DN16171_c0_g1	#N/A	#N/A
TRINITY_DN16192_c0_g1	AT1G34300	PTA00064047
TRINITY_DN16199_c0_g1	#N/A	PME00035618
TRINITY_DN16201_c0_g1	#N/A	#N/A
TRINITY_DN16220_c0_g1	#N/A	#N/A
TRINITY_DN16335_c0_g1	#N/A	PSY00032092
TRINITY_DN16380_c0_g1	#N/A	#N/A
TRINITY_DN16392_c0_g1	#N/A	#N/A
TRINITY_DN16429_c0_g1	#N/A	#N/A
TRINITY_DN16537_c0_g1	#N/A	PPI00003539
TRINITY_DN16542_c0_g1	#N/A	PME00049670
TRINITY_DN16559_c0_g1	#N/A	#N/A
TRINITY_DN16611_c0_g1	#N/A	#N/A
TRINITY_DN16624_c0_g1	#N/A	#N/A
TRINITY_DN16640_c0_g1	#N/A	PPI00002477
TRINITY_DN16642_c0_g1	#N/A	#N/A
TRINITY_DN16739_c0_g1	#N/A	#N/A
TRINITY_DN16761_c0_g1	#N/A	#N/A
TRINITY_DN16774_c0_g1	#N/A	#N/A
TRINITY_DN16781_c0_g1	#N/A	#N/A
TRINITY_DN16784_c0_g1	#N/A	PSY00002965
TRINITY_DN16800_c0_g1	#N/A	PPI00011969
TRINITY_DN16809_c0_g1	#N/A	#N/A
TRINITY_DN16832_c0_g1	#N/A	#N/A
TRINITY_DN16864_c0_g1	#N/A	PME00118918
TRINITY_DN16878_c0_g1	#N/A	PAB00038323
TRINITY_DN16890_c0_g1	#N/A	#N/A
TRINITY_DN16893_c0_g1	#N/A	#N/A
TRINITY_DN16894_c0_g1	#N/A	#N/A
TRINITY_DN16897_c0_g1	#N/A	PSY00018185
TRINITY_DN16909_c0_g1	AT3G21720	PP04197G00010
TRINITY_DN16918_c0_g1	#N/A	#N/A
TRINITY_DN16923_c0_g1	#N/A	PSY00002984
TRINITY_DN16939_c0_g1	#N/A	#N/A
TRINITY_DN16940_c0_g1	#N/A	#N/A
TRINITY_DN16986_c0_g1	#N/A	PPI00019861
TRINITY_DN17008_c0_g1	#N/A	PPI00022062
TRINITY_DN17021_c0_g1	#N/A	#N/A
TRINITY_DN17035_c0_g1	#N/A	PGL00003043
TRINITY_DN17047_c0_g1	#N/A	#N/A
TRINITY_DN17048_c0_g1	#N/A	#N/A
TRINITY_DN17057_c0_g1	AT5G07280	PTA00048408
TRINITY_DN17081_c0_g1	#N/A	#N/A
TRINITY_DN17091_c0_g1	AT3G54050	PME00123326
TRINITY_DN17101_c0_g1	#N/A	#N/A
TRINITY_DN17117_c0_g1	#N/A	#N/A
TRINITY_DN17133_c0_g1	#N/A	#N/A
TRINITY_DN17154_c0_g1	#N/A	#N/A
TRINITY_DN17288_c0_g1	#N/A	#N/A
TRINITY_DN17381_c0_g1	#N/A	#N/A
TRINITY_DN17427_c0_g1	#N/A	#N/A
TRINITY_DN17469_c0_g1	#N/A	PTA00056919
TRINITY_DN17500_c0_g1	#N/A	PSY00030475
TRINITY_DN17509_c0_g1	#N/A	#N/A
TRINITY_DN17529_c0_g1	AT5G53150	PTA00041552
TRINITY_DN17534_c0_g1	#N/A	PME00124902
TRINITY_DN17546_c0_g1	#N/A	PSY00001085
TRINITY_DN17620_c0_g1	#N/A	PME00143050
TRINITY_DN17647_c0_g1	#N/A	#N/A
TRINITY_DN17669_c0_g1	#N/A	#N/A
TRINITY_DN17872_c0_g1	#N/A	#N/A
TRINITY_DN17917_c0_g1	#N/A	#N/A
TRINITY_DN17924_c0_g1	#N/A	#N/A
TRINITY_DN17926_c0_g1	#N/A	#N/A
TRINITY_DN17942_c0_g1	#N/A	#N/A
TRINITY_DN17958_c0_g1	#N/A	#N/A
TRINITY_DN17992_c0_g1	#N/A	PPI00024778
TRINITY_DN18059_c0_g1	AT3G53430	PPI00039629
TRINITY_DN18134_c0_g1	#N/A	#N/A
TRINITY_DN18158_c0_g1	#N/A	#N/A
TRINITY_DN18187_c0_g1	#N/A	#N/A
TRINITY_DN18250_c0_g1	#N/A	PPI00051077
TRINITY_DN18270_c0_g1	#N/A	PPI00027826
TRINITY_DN18344_c0_g1	#N/A	#N/A
TRINITY_DN18351_c0_g1	AT2G27530	PSI00011853
TRINITY_DN18465_c0_g1	#N/A	#N/A
TRINITY_DN18489_c0_g1	#N/A	#N/A
TRINITY_DN18536_c0_g1	#N/A	#N/A
TRINITY_DN18546_c0_g1	#N/A	#N/A
TRINITY_DN18636_c0_g1	#N/A	#N/A
TRINITY_DN18698_c0_g1	#N/A	#N/A
TRINITY_DN18718_c0_g1	AT5G24510	PSI00013196
TRINITY_DN18758_c0_g1	#N/A	#N/A
TRINITY_DN18821_c0_g1	AT1G14430	PTA00055150
TRINITY_DN18853_c0_g1	#N/A	#N/A
TRINITY_DN18914_c0_g1	AT1G50320	PSY00013106
TRINITY_DN18945_c0_g1	#N/A	#N/A
TRINITY_DN18962_c0_g1	#N/A	#N/A
TRINITY_DN18981_c0_g1	#N/A	#N/A
TRINITY_DN18982_c0_g1	#N/A	#N/A
TRINITY_DN19122_c0_g1	#N/A	#N/A
TRINITY_DN19165_c0_g1	#N/A	#N/A
TRINITY_DN19176_c0_g1	#N/A	#N/A
TRINITY_DN19228_c0_g1	#N/A	#N/A
TRINITY_DN19230_c0_g1	#N/A	#N/A
TRINITY_DN19231_c0_g1	#N/A	#N/A
TRINITY_DN19239_c0_g1	#N/A	#N/A
TRINITY_DN19253_c0_g1	#N/A	#N/A
TRINITY_DN19349_c0_g1	#N/A	#N/A
TRINITY_DN19352_c0_g1	AT1G17330	PGL00010053
TRINITY_DN19423_c0_g1	#N/A	#N/A
TRINITY_DN19468_c0_g1	#N/A	PPI00007701
TRINITY_DN19495_c0_g1	#N/A	#N/A
TRINITY_DN19526_c0_g1	#N/A	#N/A
TRINITY_DN19533_c0_g1	#N/A	#N/A
TRINITY_DN19642_c0_g1	#N/A	#N/A
TRINITY_DN19667_c0_g1	#N/A	#N/A
TRINITY_DN19673_c0_g1	#N/A	#N/A
TRINITY_DN19693_c0_g1	#N/A	#N/A
TRINITY_DN19702_c0_g1	#N/A	#N/A
TRINITY_DN19732_c0_g1	#N/A	#N/A
TRINITY_DN19760_c0_g1	#N/A	#N/A
TRINITY_DN19780_c0_g1	#N/A	#N/A
TRINITY_DN19789_c0_g1	#N/A	#N/A
TRINITY_DN19796_c0_g1	#N/A	PTA00033920
TRINITY_DN19821_c0_g1	#N/A	#N/A
TRINITY_DN19877_c0_g1	#N/A	PPI00005464
TRINITY_DN19944_c0_g1	#N/A	PTA00062238
TRINITY_DN19978_c0_g1	#N/A	#N/A
TRINITY_DN19979_c0_g1	#N/A	PSY00000652
TRINITY_DN20014_c0_g1	#N/A	#N/A
TRINITY_DN20095_c0_g1	AT1G07900	PSY00014214
TRINITY_DN20096_c0_g1	#N/A	#N/A
TRINITY_DN20098_c0_g1	#N/A	#N/A
TRINITY_DN20152_c0_g1	#N/A	PSY00014632
TRINITY_DN20187_c0_g1	#N/A	#N/A
TRINITY_DN20262_c0_g1	AT5G08740	PTA00082301
TRINITY_DN20378_c0_g1	#N/A	#N/A
TRINITY_DN20387_c0_g1	AT5G55310	PTA00078617
TRINITY_DN20410_c0_g1	#N/A	#N/A
TRINITY_DN20500_c0_g1	#N/A	#N/A
TRINITY_DN20507_c0_g1	#N/A	#N/A
TRINITY_DN20524_c0_g1	AT4G26970	PP00131G00930
TRINITY_DN20532_c0_g1	#N/A	#N/A
TRINITY_DN20536_c0_g1	#N/A	#N/A
TRINITY_DN20570_c0_g1	#N/A	PPI00024224
TRINITY_DN20615_c0_g1	#N/A	#N/A
TRINITY_DN20617_c0_g1	#N/A	#N/A
TRINITY_DN20705_c0_g1	#N/A	#N/A
TRINITY_DN20735_c0_g1	AT5G46290	PSY00031407
TRINITY_DN20759_c0_g1	#N/A	#N/A
TRINITY_DN20774_c0_g1	#N/A	#N/A
TRINITY_DN20789_c0_g1	#N/A	PPI00007579
TRINITY_DN20797_c0_g1	AT1G63440	PP00184G00650
TRINITY_DN20843_c0_g1	#N/A	#N/A
TRINITY_DN20867_c0_g1	AT2G02560	PME00146214
TRINITY_DN20873_c0_g1	#N/A	PME00124659
TRINITY_DN20900_c0_g1	#N/A	#N/A
TRINITY_DN20925_c0_g1	#N/A	#N/A
TRINITY_DN21020_c0_g1	#N/A	#N/A
TRINITY_DN21032_c0_g1	#N/A	#N/A
TRINITY_DN21136_c0_g1	#N/A	#N/A
TRINITY_DN21199_c0_g1	#N/A	#N/A
TRINITY_DN21244_c0_g1	#N/A	#N/A
TRINITY_DN21316_c0_g1	#N/A	#N/A
TRINITY_DN21452_c0_g1	#N/A	#N/A
TRINITY_DN21477_c0_g1	#N/A	PME00094069
TRINITY_DN21529_c0_g1	#N/A	#N/A
TRINITY_DN21536_c0_g1	#N/A	PME00120948
TRINITY_DN21610_c0_g1	AT3G14820	PPI00019415
TRINITY_DN21636_c0_g1	#N/A	#N/A
TRINITY_DN21667_c0_g1	#N/A	#N/A
TRINITY_DN21704_c0_g1	#N/A	#N/A
TRINITY_DN21742_c0_g1	#N/A	#N/A
TRINITY_DN21761_c0_g1	#N/A	#N/A
TRINITY_DN21801_c0_g1	#N/A	#N/A
TRINITY_DN21818_c0_g1	#N/A	#N/A
TRINITY_DN21822_c0_g1	#N/A	#N/A
TRINITY_DN21869_c0_g1	#N/A	#N/A
TRINITY_DN21898_c0_g1	#N/A	#N/A
TRINITY_DN21952_c0_g1	#N/A	#N/A
TRINITY_DN21972_c0_g1	AT1G24480	PSY00027582
TRINITY_DN21999_c0_g1	#N/A	#N/A
TRINITY_DN22115_c0_g1	#N/A	#N/A
TRINITY_DN22119_c0_g1	#N/A	#N/A
TRINITY_DN22186_c0_g1	#N/A	#N/A
TRINITY_DN22248_c0_g1	#N/A	#N/A
TRINITY_DN22252_c0_g1	#N/A	#N/A
TRINITY_DN22366_c0_g1	#N/A	#N/A
TRINITY_DN22393_c0_g1	#N/A	#N/A
TRINITY_DN22410_c0_g1	#N/A	#N/A
TRINITY_DN22424_c0_g1	#N/A	#N/A
TRINITY_DN22441_c0_g1	#N/A	#N/A
TRINITY_DN22485_c0_g1	#N/A	#N/A
TRINITY_DN22537_c0_g1	#N/A	#N/A
TRINITY_DN22553_c0_g1	#N/A	#N/A
TRINITY_DN22589_c0_g1	#N/A	#N/A
TRINITY_DN22635_c0_g1	AT4G01800	PME00033854
TRINITY_DN22690_c0_g1	#N/A	#N/A
TRINITY_DN22714_c0_g1	#N/A	#N/A
TRINITY_DN22730_c0_g1	AT2G33380	PTA00021628
TRINITY_DN22834_c0_g1	#N/A	#N/A
TRINITY_DN22852_c0_g1	#N/A	#N/A
TRINITY_DN22916_c0_g1	#N/A	#N/A
TRINITY_DN22925_c0_g1	#N/A	#N/A
TRINITY_DN22955_c0_g1	#N/A	#N/A
TRINITY_DN23050_c0_g1	#N/A	PTA00004655
TRINITY_DN23057_c0_g1	#N/A	#N/A
TRINITY_DN23090_c0_g1	AT5G09930	PP01825G00020
TRINITY_DN23104_c0_g1	#N/A	#N/A
TRINITY_DN23132_c0_g1	AT1G80310	PSY00010367
TRINITY_DN23179_c0_g1	#N/A	PAB00019422
TRINITY_DN23194_c0_g1	#N/A	#N/A
TRINITY_DN23266_c0_g1	#N/A	#N/A
TRINITY_DN23294_c0_g1	AT3G22220	PME00042149
TRINITY_DN23297_c0_g1	#N/A	#N/A
TRINITY_DN23305_c0_g1	#N/A	#N/A
TRINITY_DN23311_c0_g1	#N/A	#N/A
TRINITY_DN23323_c0_g1	AT3G08870	PTA00067921
TRINITY_DN23332_c0_g1	AT2G21790	ATR_00001G00970
TRINITY_DN23365_c0_g1	#N/A	#N/A
TRINITY_DN23368_c0_g1	AT1G55020	PPI00033094
TRINITY_DN23375_c0_g1	#N/A	#N/A
TRINITY_DN23412_c0_g1	#N/A	PSY00011805
TRINITY_DN23439_c0_g1	#N/A	PSY00030298
TRINITY_DN23467_c0_g1	#N/A	PME00045909
TRINITY_DN23471_c0_g1	AT4G29210	ATR_05215G00010
TRINITY_DN23505_c0_g1	#N/A	PTA00063990
TRINITY_DN23530_c0_g1	#N/A	#N/A
TRINITY_DN23537_c0_g1	#N/A	#N/A
TRINITY_DN23540_c0_g1	#N/A	#N/A
TRINITY_DN23574_c0_g1	AT2G31320	PTA00011977
TRINITY_DN23592_c0_g1	AT2G36880	PSY00034873
TRINITY_DN23642_c0_g1	#N/A	PME00017377
TRINITY_DN23661_c0_g1	#N/A	#N/A
TRINITY_DN23686_c0_g1	#N/A	PAB00045548
TRINITY_DN23716_c0_g1	#N/A	#N/A
TRINITY_DN23719_c0_g1	#N/A	#N/A
TRINITY_DN23727_c0_g1	#N/A	#N/A
TRINITY_DN23729_c0_g1	AT4G08040	PP06088G00010
TRINITY_DN23741_c0_g1	#N/A	#N/A
TRINITY_DN23742_c0_g1	#N/A	#N/A
TRINITY_DN23749_c0_g1	#N/A	#N/A
TRINITY_DN23831_c0_g1	AT4G21580	GBI00025621
TRINITY_DN23881_c0_g1	AT4G29090	PTA00013277
TRINITY_DN23888_c0_g1	#N/A	#N/A
TRINITY_DN23936_c0_g1	#N/A	#N/A
TRINITY_DN23962_c0_g1	#N/A	#N/A
TRINITY_DN23992_c0_g1	#N/A	PME00038296
TRINITY_DN23998_c0_g1	AT1G43560	PPI00044616
TRINITY_DN24003_c0_g1	#N/A	PTA00013000
TRINITY_DN24007_c0_g1	#N/A	PSY00005207
TRINITY_DN24034_c0_g1	#N/A	#N/A
TRINITY_DN24048_c0_g1	#N/A	#N/A
TRINITY_DN24090_c0_g1	#N/A	#N/A
TRINITY_DN24099_c0_g1	#N/A	#N/A
TRINITY_DN24109_c0_g1	#N/A	#N/A
TRINITY_DN24158_c0_g1	#N/A	PPI00023853
TRINITY_DN24171_c0_g1	#N/A	#N/A
TRINITY_DN24175_c0_g1	#N/A	#N/A
TRINITY_DN24231_c0_g1	#N/A	#N/A
TRINITY_DN24246_c0_g1	AT1G18500	PPI00036080
TRINITY_DN24281_c0_g1	AT3G03900	GMO00016309
TRINITY_DN24292_c0_g1	#N/A	#N/A
TRINITY_DN24310_c0_g1	ATCG00280	PSY00000778
TRINITY_DN24313_c0_g1	#N/A	PSY00004215
TRINITY_DN24315_c0_g1	#N/A	#N/A
TRINITY_DN24317_c0_g1	#N/A	#N/A
TRINITY_DN24372_c0_g1	#N/A	#N/A
TRINITY_DN24398_c0_g1	#N/A	#N/A
TRINITY_DN24414_c0_g1	#N/A	PPI00025538
TRINITY_DN24420_c0_g1	#N/A	#N/A
TRINITY_DN24440_c0_g1	#N/A	#N/A
TRINITY_DN24446_c0_g1	#N/A	#N/A
TRINITY_DN24485_c0_g1	AT5G64440	PGL00018988
TRINITY_DN24487_c0_g1	#N/A	PPI00031529
TRINITY_DN24494_c0_g1	#N/A	#N/A
TRINITY_DN24523_c0_g1	AT1G29520	PSY00013869
TRINITY_DN24601_c0_g1	#N/A	#N/A
TRINITY_DN24619_c0_g1	#N/A	#N/A
TRINITY_DN24634_c0_g1	#N/A	#N/A
TRINITY_DN24643_c0_g1	#N/A	PPI00015494
TRINITY_DN24720_c0_g1	#N/A	#N/A
TRINITY_DN24726_c0_g1	#N/A	#N/A
TRINITY_DN24731_c0_g1	#N/A	#N/A
TRINITY_DN24795_c0_g1	AT5G63840	PAB00027284
TRINITY_DN24797_c0_g1	#N/A	#N/A
TRINITY_DN24799_c0_g1	#N/A	#N/A
TRINITY_DN24813_c0_g1	AT2G39220	PTA00057639
TRINITY_DN24886_c0_g1	#N/A	#N/A
TRINITY_DN24901_c0_g1	#N/A	#N/A
TRINITY_DN24942_c0_g1	#N/A	#N/A
TRINITY_DN24990_c0_g1	#N/A	#N/A
TRINITY_DN25012_c0_g1	#N/A	#N/A
TRINITY_DN25019_c0_g1	#N/A	#N/A
TRINITY_DN25028_c0_g1	#N/A	#N/A
TRINITY_DN25043_c0_g1	#N/A	#N/A
TRINITY_DN25076_c0_g1	#N/A	#N/A
TRINITY_DN25134_c0_g1	AT3G14050	PPI00005603
TRINITY_DN25138_c0_g1	#N/A	PSY00035616
TRINITY_DN25151_c0_g1	#N/A	#N/A
TRINITY_DN25154_c0_g1	#N/A	PME00111711
TRINITY_DN25191_c0_g1	#N/A	#N/A
TRINITY_DN25202_c0_g1	#N/A	#N/A
TRINITY_DN25206_c0_g1	#N/A	#N/A
TRINITY_DN25217_c0_g1	AT2G26380	PAB00064876
TRINITY_DN25288_c0_g1	#N/A	PGL00002421
TRINITY_DN25297_c0_g1	#N/A	#N/A
TRINITY_DN25299_c0_g1	#N/A	PPI00057338
TRINITY_DN25311_c0_g1	#N/A	PME00070552
TRINITY_DN25333_c0_g1	#N/A	PGL00014388
TRINITY_DN25343_c0_g1	#N/A	PTA00044764
TRINITY_DN25346_c0_g1	#N/A	#N/A
TRINITY_DN25425_c0_g1	#N/A	#N/A
TRINITY_DN25426_c0_g1	#N/A	PSY00017840
TRINITY_DN25492_c0_g1	#N/A	#N/A
TRINITY_DN25494_c0_g1	AT1G11860	PAB00008816
TRINITY_DN25495_c0_g1	#N/A	#N/A
TRINITY_DN25533_c0_g1	#N/A	#N/A
TRINITY_DN25534_c0_g1	#N/A	#N/A
TRINITY_DN25555_c0_g1	#N/A	PTA00015337
TRINITY_DN25587_c0_g1	#N/A	#N/A
TRINITY_DN25596_c0_g1	AT5G56220	PSY00030754
TRINITY_DN25605_c0_g1	#N/A	PSY00032099
TRINITY_DN25625_c0_g1	#N/A	#N/A
TRINITY_DN25643_c0_g1	#N/A	PPI00069507
TRINITY_DN25661_c0_g1	#N/A	#N/A
TRINITY_DN25677_c0_g1	#N/A	PTA00016723
TRINITY_DN25689_c0_g1	#N/A	#N/A
TRINITY_DN25731_c0_g1	#N/A	#N/A
TRINITY_DN25735_c0_g1	#N/A	#N/A
TRINITY_DN25738_c0_g1	#N/A	#N/A
TRINITY_DN25750_c0_g1	#N/A	PSY00011331
TRINITY_DN25769_c0_g1	#N/A	PPI00016647
TRINITY_DN25797_c0_g1	#N/A	#N/A
TRINITY_DN25803_c0_g1	#N/A	#N/A
TRINITY_DN25811_c0_g1	#N/A	#N/A
TRINITY_DN25838_c0_g1	#N/A	#N/A
TRINITY_DN25857_c0_g1	AT1G65410	PME00137334
TRINITY_DN25865_c0_g1	#N/A	#N/A
TRINITY_DN25902_c0_g1	#N/A	#N/A
TRINITY_DN25919_c0_g1	#N/A	PPI00044304
TRINITY_DN26030_c0_g1	#N/A	PSY00007546
TRINITY_DN26052_c0_g1	#N/A	#N/A
TRINITY_DN26081_c0_g1	#N/A	PME00142292
TRINITY_DN26085_c0_g1	#N/A	#N/A
TRINITY_DN26094_c0_g1	#N/A	#N/A
TRINITY_DN26098_c0_g1	#N/A	#N/A
TRINITY_DN26136_c0_g1	#N/A	#N/A
TRINITY_DN26163_c0_g1	#N/A	#N/A
TRINITY_DN26172_c0_g1	#N/A	#N/A
TRINITY_DN26177_c0_g1	#N/A	#N/A
TRINITY_DN26245_c0_g1	#N/A	PTA00047784
TRINITY_DN26248_c0_g1	#N/A	#N/A
TRINITY_DN26261_c0_g1	#N/A	#N/A
TRINITY_DN26337_c0_g1	#N/A	PPI00075549
TRINITY_DN26374_c0_g1	#N/A	#N/A
TRINITY_DN26397_c0_g1	#N/A	#N/A
TRINITY_DN26399_c0_g1	#N/A	PPI00012706
TRINITY_DN26416_c0_g1	#N/A	#N/A
TRINITY_DN26447_c0_g1	#N/A	PPI00030092
TRINITY_DN26507_c0_g1	#N/A	#N/A
TRINITY_DN26550_c0_g1	#N/A	#N/A
TRINITY_DN26552_c0_g1	#N/A	PTA00068578
TRINITY_DN26619_c0_g1	#N/A	#N/A
TRINITY_DN26674_c0_g1	#N/A	PAB00062503
TRINITY_DN26710_c0_g1	#N/A	#N/A
TRINITY_DN26771_c0_g1	#N/A	#N/A
TRINITY_DN26814_c0_g1	#N/A	#N/A
TRINITY_DN26828_c0_g1	#N/A	#N/A
TRINITY_DN26830_c0_g1	AT1G11860	PPI00057905
TRINITY_DN26834_c0_g1	#N/A	#N/A
TRINITY_DN26889_c0_g1	#N/A	PPMG00490
TRINITY_DN26914_c0_g1	#N/A	#N/A
TRINITY_DN26932_c0_g1	#N/A	#N/A
TRINITY_DN26964_c0_g1	#N/A	PME00060712
TRINITY_DN26965_c0_g1	#N/A	#N/A
TRINITY_DN27015_c0_g1	#N/A	#N/A
TRINITY_DN27031_c0_g1	#N/A	#N/A
TRINITY_DN27041_c0_g1	#N/A	PSY00030491
TRINITY_DN27090_c0_g1	#N/A	#N/A
TRINITY_DN27093_c0_g1	#N/A	#N/A
TRINITY_DN27216_c0_g1	#N/A	PME00074198
TRINITY_DN27254_c0_g1	#N/A	#N/A
TRINITY_DN27271_c0_g1	#N/A	#N/A
TRINITY_DN27321_c0_g1	#N/A	PSI00009576
TRINITY_DN27323_c0_g1	#N/A	#N/A
TRINITY_DN27334_c0_g1	#N/A	#N/A
TRINITY_DN27376_c0_g1	#N/A	#N/A
TRINITY_DN27387_c0_g1	AT5G03260	PTA00013860
TRINITY_DN27438_c0_g1	AT5G62300	PPI00039027
TRINITY_DN27439_c0_g1	AT2G13440	PME00120508
TRINITY_DN27453_c0_g1	ATMG00160	PGL00028629
TRINITY_DN27473_c0_g1	#N/A	#N/A
TRINITY_DN27475_c0_g1	#N/A	#N/A
TRINITY_DN27496_c0_g1	#N/A	#N/A
TRINITY_DN27552_c0_g1	#N/A	#N/A
TRINITY_DN27565_c0_g1	#N/A	#N/A
TRINITY_DN27633_c0_g1	#N/A	PPI00038229
TRINITY_DN27655_c0_g1	#N/A	#N/A
TRINITY_DN27708_c0_g1	#N/A	#N/A
TRINITY_DN27749_c0_g1	#N/A	#N/A
TRINITY_DN27810_c0_g1	#N/A	#N/A
TRINITY_DN27816_c0_g1	#N/A	#N/A
TRINITY_DN27841_c0_g1	#N/A	PME00017559
TRINITY_DN27877_c0_g1	#N/A	#N/A
TRINITY_DN27885_c0_g1	#N/A	PSY00033477
TRINITY_DN27891_c0_g1	#N/A	#N/A
TRINITY_DN27917_c0_g1	#N/A	#N/A
TRINITY_DN27926_c0_g1	#N/A	PSY00003704
TRINITY_DN27960_c0_g1	#N/A	PTA00030396
TRINITY_DN27968_c0_g1	#N/A	#N/A
TRINITY_DN27972_c0_g1	#N/A	#N/A
TRINITY_DN27984_c0_g1	#N/A	#N/A
TRINITY_DN28014_c0_g1	#N/A	PME00100787
TRINITY_DN28029_c0_g1	#N/A	#N/A
TRINITY_DN28064_c0_g1	#N/A	#N/A
TRINITY_DN28115_c0_g1	#N/A	#N/A
TRINITY_DN28169_c0_g1	#N/A	PSY00033398
TRINITY_DN28177_c0_g1	#N/A	#N/A
TRINITY_DN28189_c0_g1	#N/A	PME00005280
TRINITY_DN28204_c0_g1	#N/A	PPI00058538
TRINITY_DN28206_c0_g1	#N/A	#N/A
TRINITY_DN28207_c0_g1	#N/A	#N/A
TRINITY_DN28208_c0_g1	#N/A	#N/A
TRINITY_DN28209_c0_g1	#N/A	#N/A
TRINITY_DN28211_c0_g1	#N/A	#N/A
TRINITY_DN28212_c0_g1	#N/A	#N/A
TRINITY_DN28217_c0_g1	AT1G16740	PSY00027725
TRINITY_DN28267_c0_g1	#N/A	#N/A
TRINITY_DN28277_c0_g1	#N/A	#N/A
TRINITY_DN28279_c0_g1	AT4G35290	PTA00006878
TRINITY_DN28308_c0_g1	#N/A	PTA00038102
TRINITY_DN28310_c0_g1	#N/A	#N/A
TRINITY_DN28314_c0_g1	#N/A	#N/A
TRINITY_DN28315_c0_g1	#N/A	#N/A
TRINITY_DN28332_c0_g1	#N/A	PPI00068821
TRINITY_DN28368_c0_g1	#N/A	#N/A
TRINITY_DN28371_c0_g1	AT5G11750	PP00010G02060
TRINITY_DN28379_c0_g1	#N/A	PME00118918
TRINITY_DN28386_c0_g1	#N/A	#N/A
TRINITY_DN28395_c0_g1	#N/A	#N/A
TRINITY_DN28412_c0_g1	#N/A	#N/A
TRINITY_DN28413_c0_g1	#N/A	#N/A
TRINITY_DN28430_c0_g1	#N/A	#N/A
TRINITY_DN28437_c0_g1	#N/A	#N/A
TRINITY_DN28443_c0_g1	#N/A	#N/A
TRINITY_DN28450_c0_g1	#N/A	#N/A
TRINITY_DN28456_c0_g1	#N/A	#N/A
TRINITY_DN28466_c0_g1	#N/A	#N/A
TRINITY_DN28472_c0_g1	#N/A	#N/A
TRINITY_DN28475_c0_g1	AT5G40580	TBA00014225
TRINITY_DN28478_c0_g1	#N/A	PME00118238
TRINITY_DN28502_c0_g1	#N/A	#N/A
TRINITY_DN28537_c0_g1	#N/A	#N/A
TRINITY_DN28544_c0_g1	#N/A	#N/A
TRINITY_DN28565_c0_g1	#N/A	#N/A
TRINITY_DN28596_c0_g1	#N/A	#N/A
TRINITY_DN28614_c0_g1	#N/A	#N/A
TRINITY_DN28616_c0_g1	#N/A	PTA00056459
TRINITY_DN28673_c0_g1	#N/A	#N/A
TRINITY_DN28688_c0_g1	#N/A	#N/A
TRINITY_DN28714_c0_g1	#N/A	#N/A
TRINITY_DN28726_c0_g1	#N/A	#N/A
TRINITY_DN28764_c0_g1	#N/A	PME00014363
TRINITY_DN28789_c0_g1	#N/A	PME00121277
TRINITY_DN28792_c0_g1	AT5G42180	PSY00023206
TRINITY_DN28794_c0_g1	#N/A	#N/A
TRINITY_DN28807_c0_g1	#N/A	#N/A
TRINITY_DN28817_c0_g1	#N/A	#N/A
TRINITY_DN28838_c0_g1	#N/A	#N/A
TRINITY_DN28864_c0_g1	#N/A	PME00037472
TRINITY_DN28879_c0_g1	#N/A	PTA00017733
TRINITY_DN28883_c0_g1	#N/A	#N/A
TRINITY_DN28891_c0_g1	#N/A	#N/A
TRINITY_DN28902_c0_g1	AT5G63570	PGL00008981
TRINITY_DN28938_c0_g1	#N/A	#N/A
TRINITY_DN28939_c0_g1	#N/A	#N/A
TRINITY_DN28972_c0_g1	#N/A	#N/A
TRINITY_DN28973_c0_g1	#N/A	#N/A
TRINITY_DN28975_c0_g1	#N/A	#N/A
TRINITY_DN28995_c0_g1	#N/A	#N/A
TRINITY_DN28997_c0_g1	#N/A	#N/A
TRINITY_DN29003_c0_g1	#N/A	PAB00053791
TRINITY_DN29039_c0_g1	#N/A	#N/A
TRINITY_DN29042_c0_g1	#N/A	#N/A
TRINITY_DN29056_c0_g1	#N/A	#N/A
TRINITY_DN29068_c0_g1	#N/A	#N/A
TRINITY_DN29077_c0_g1	AT2G35120	PPI00040855
TRINITY_DN29082_c0_g1	#N/A	PSY00011887
TRINITY_DN29090_c0_g1	AT1G09700	PTA00061147
TRINITY_DN29106_c0_g1	#N/A	#N/A
TRINITY_DN29126_c0_g1	#N/A	PME00014622
TRINITY_DN29131_c0_g1	#N/A	PSY00032335
TRINITY_DN29175_c0_g1	#N/A	#N/A
TRINITY_DN29176_c0_g1	#N/A	#N/A
TRINITY_DN29188_c0_g1	#N/A	PPI00060092
TRINITY_DN29190_c0_g1	#N/A	#N/A
TRINITY_DN29192_c0_g1	#N/A	#N/A
TRINITY_DN29225_c0_g1	#N/A	#N/A
TRINITY_DN29227_c0_g1	#N/A	#N/A
TRINITY_DN29233_c0_g1	AT5G22060	PT10G24310
TRINITY_DN29264_c0_g1	#N/A	#N/A
TRINITY_DN29285_c0_g1	#N/A	PME00131698
TRINITY_DN29313_c0_g1	#N/A	#N/A
TRINITY_DN29342_c0_g1	#N/A	#N/A
TRINITY_DN29376_c0_g1	#N/A	#N/A
TRINITY_DN29384_c0_g1	#N/A	#N/A
TRINITY_DN29389_c0_g1	#N/A	#N/A
TRINITY_DN29406_c0_g1	#N/A	#N/A
TRINITY_DN29418_c0_g1	ATMG00860	PME00002318
TRINITY_DN29422_c0_g1	#N/A	PPI00065634
TRINITY_DN29445_c0_g1	#N/A	#N/A
TRINITY_DN29470_c0_g1	#N/A	#N/A
TRINITY_DN29475_c0_g1	#N/A	#N/A
TRINITY_DN29502_c0_g1	#N/A	PME00096768
TRINITY_DN29511_c0_g1	AT5G19530	PSY00022346
TRINITY_DN29512_c0_g1	AT5G56680	ATR_00010G00460
TRINITY_DN29530_c0_g1	#N/A	#N/A
TRINITY_DN29531_c0_g1	#N/A	#N/A
TRINITY_DN29556_c0_g1	#N/A	#N/A
TRINITY_DN29573_c0_g1	#N/A	#N/A
TRINITY_DN29574_c0_g1	AT2G44860	PPI00048655
TRINITY_DN29607_c0_g1	#N/A	#N/A
TRINITY_DN29608_c0_g1	#N/A	#N/A
TRINITY_DN29619_c0_g1	#N/A	PTA00047368
TRINITY_DN29620_c0_g1	#N/A	#N/A
TRINITY_DN29631_c0_g1	#N/A	#N/A
TRINITY_DN29647_c0_g1	#N/A	#N/A
TRINITY_DN29651_c0_g1	#N/A	#N/A
TRINITY_DN29671_c0_g1	#N/A	#N/A
TRINITY_DN29674_c0_g1	#N/A	#N/A
TRINITY_DN29689_c0_g1	#N/A	#N/A
TRINITY_DN29691_c0_g1	#N/A	#N/A
TRINITY_DN29697_c0_g1	#N/A	#N/A
TRINITY_DN29732_c0_g1	#N/A	#N/A
TRINITY_DN29761_c0_g1	AT4G08850	PTA00056856
TRINITY_DN29764_c0_g1	AT4G36080	PSY00012645
TRINITY_DN29767_c0_g1	#N/A	#N/A
TRINITY_DN29789_c0_g1	#N/A	#N/A
TRINITY_DN29805_c0_g1	#N/A	#N/A
TRINITY_DN29815_c0_g1	#N/A	#N/A
TRINITY_DN29818_c0_g1	#N/A	#N/A
TRINITY_DN29833_c0_g1	#N/A	#N/A
TRINITY_DN29848_c0_g1	AT5G46680	PTA00069866
TRINITY_DN29877_c0_g1	AT4G23160	PME00014476
TRINITY_DN29888_c0_g1	#N/A	PAB00056327
TRINITY_DN29902_c0_g1	#N/A	#N/A
TRINITY_DN29905_c0_g1	#N/A	#N/A
TRINITY_DN29915_c0_g1	#N/A	#N/A
TRINITY_DN29927_c0_g1	#N/A	#N/A
TRINITY_DN29931_c0_g1	#N/A	#N/A
TRINITY_DN29962_c0_g1	#N/A	#N/A
TRINITY_DN30041_c0_g1	#N/A	#N/A
TRINITY_DN30044_c0_g1	#N/A	#N/A
TRINITY_DN30049_c0_g1	#N/A	PAB00056939
TRINITY_DN30077_c0_g1	ATMG01250	PPI00066742
TRINITY_DN30081_c0_g1	#N/A	PPI00018292
TRINITY_DN30083_c0_g1	#N/A	#N/A
TRINITY_DN30089_c0_g1	#N/A	#N/A
TRINITY_DN30093_c0_g1	#N/A	#N/A
TRINITY_DN30097_c0_g1	#N/A	PSY00033575
TRINITY_DN30101_c0_g1	AT4G14746	PTA00002081
TRINITY_DN30150_c0_g1	#N/A	#N/A
TRINITY_DN30154_c0_g1	#N/A	#N/A
TRINITY_DN30164_c0_g1	AT3G20540	PSI00014302
TRINITY_DN30165_c0_g1	#N/A	#N/A
TRINITY_DN30176_c0_g1	#N/A	#N/A
TRINITY_DN30180_c0_g1	#N/A	#N/A
TRINITY_DN30201_c0_g1	#N/A	#N/A
TRINITY_DN30207_c0_g1	#N/A	#N/A
TRINITY_DN30227_c0_g1	#N/A	#N/A
TRINITY_DN30231_c0_g1	#N/A	PSY00032197
TRINITY_DN30239_c0_g1	AT4G25130	PPI00042884
TRINITY_DN30258_c0_g1	#N/A	#N/A
TRINITY_DN30259_c0_g1	#N/A	#N/A
TRINITY_DN30266_c0_g1	#N/A	#N/A
TRINITY_DN30268_c0_g1	#N/A	#N/A
TRINITY_DN30281_c0_g1	AT1G68090	PP00037G01320
TRINITY_DN30288_c0_g1	#N/A	#N/A
TRINITY_DN30290_c0_g1	#N/A	#N/A
TRINITY_DN30299_c0_g1	#N/A	#N/A
TRINITY_DN30309_c0_g1	#N/A	#N/A
TRINITY_DN30322_c0_g1	#N/A	#N/A
TRINITY_DN30333_c0_g1	AT5G57320	PME00128864
TRINITY_DN30335_c0_g1	#N/A	PTA00009098
TRINITY_DN30374_c0_g1	#N/A	#N/A
TRINITY_DN30387_c0_g1	AT5G03630	#N/A
TRINITY_DN30400_c0_g1	ATMG00810	PTA00000708
TRINITY_DN30401_c0_g1	#N/A	#N/A
TRINITY_DN30412_c0_g1	#N/A	#N/A
TRINITY_DN30425_c0_g1	#N/A	#N/A
TRINITY_DN30448_c0_g1	#N/A	PME00139096
TRINITY_DN30458_c0_g1	#N/A	#N/A
TRINITY_DN30489_c0_g1	#N/A	#N/A
TRINITY_DN30491_c0_g1	AT1G76100	PPI00006508
TRINITY_DN30501_c0_g1	#N/A	PSY00014411
TRINITY_DN30521_c0_g1	#N/A	#N/A
TRINITY_DN30522_c0_g1	AT3G19950	PTA00065376
TRINITY_DN30529_c0_g1	#N/A	#N/A
TRINITY_DN30532_c0_g1	#N/A	#N/A
TRINITY_DN30567_c0_g1	AT2G40300	PPI00056398
TRINITY_DN30570_c0_g1	#N/A	#N/A
TRINITY_DN30591_c0_g1	#N/A	#N/A
TRINITY_DN30595_c0_g1	#N/A	#N/A
TRINITY_DN30601_c0_g1	#N/A	#N/A
TRINITY_DN30614_c0_g1	#N/A	#N/A
TRINITY_DN30616_c0_g1	#N/A	#N/A
TRINITY_DN30627_c0_g1	#N/A	#N/A
TRINITY_DN30641_c0_g1	#N/A	#N/A
TRINITY_DN30650_c0_g1	#N/A	PSY00010173
TRINITY_DN30663_c0_g1	#N/A	#N/A
TRINITY_DN30672_c0_g1	#N/A	#N/A
TRINITY_DN30692_c0_g1	#N/A	PME00012368
TRINITY_DN30703_c0_g1	#N/A	PPI00025084
TRINITY_DN30720_c0_g1	#N/A	#N/A
TRINITY_DN30722_c0_g1	#N/A	#N/A
TRINITY_DN30725_c0_g1	#N/A	#N/A
TRINITY_DN30728_c0_g1	AT1G71870	PPI00071705
TRINITY_DN30739_c0_g1	#N/A	#N/A
TRINITY_DN30741_c0_g1	#N/A	#N/A
TRINITY_DN30754_c0_g1	AT1G26480	PME00118892
TRINITY_DN30764_c0_g1	#N/A	#N/A
TRINITY_DN30770_c0_g1	#N/A	#N/A
TRINITY_DN30783_c0_g1	#N/A	PTA00077300
TRINITY_DN30789_c0_g1	#N/A	#N/A
TRINITY_DN30801_c0_g1	#N/A	#N/A
TRINITY_DN30806_c0_g1	#N/A	PSY00025185
TRINITY_DN30822_c0_g1	AT2G23540	PPI00058049
TRINITY_DN30824_c0_g1	#N/A	PPI00022813
TRINITY_DN30835_c0_g1	#N/A	PTA00070547
TRINITY_DN30841_c0_g1	#N/A	#N/A
TRINITY_DN30844_c0_g1	#N/A	#N/A
TRINITY_DN30846_c0_g1	#N/A	#N/A
TRINITY_DN30852_c0_g1	#N/A	#N/A
TRINITY_DN30862_c0_g1	#N/A	PSY00022154
TRINITY_DN30871_c0_g1	#N/A	#N/A
TRINITY_DN30886_c0_g1	#N/A	#N/A
TRINITY_DN30892_c0_g1	#N/A	#N/A
TRINITY_DN30894_c0_g1	#N/A	PSY00000991
TRINITY_DN30927_c0_g1	#N/A	#N/A
TRINITY_DN30939_c0_g1	#N/A	PME00114140
TRINITY_DN30941_c0_g1	AT5G63120	PP00007G00100
TRINITY_DN30943_c0_g1	#N/A	#N/A
TRINITY_DN30961_c0_g1	AT1G52590	PSY00027326
TRINITY_DN30967_c0_g1	#N/A	#N/A
TRINITY_DN30977_c0_g1	#N/A	#N/A
TRINITY_DN30978_c0_g1	#N/A	#N/A
TRINITY_DN30992_c0_g1	#N/A	PPI00016020
TRINITY_DN30995_c0_g1	#N/A	#N/A
TRINITY_DN31003_c0_g1	#N/A	PME00144528
TRINITY_DN31008_c0_g1	#N/A	#N/A
TRINITY_DN31013_c0_g1	#N/A	PTA00069507
TRINITY_DN31014_c0_g1	#N/A	#N/A
TRINITY_DN31021_c0_g1	#N/A	#N/A
TRINITY_DN31024_c0_g1	#N/A	#N/A
TRINITY_DN31043_c0_g1	#N/A	PTA00010766
TRINITY_DN31084_c0_g1	#N/A	#N/A
TRINITY_DN31116_c0_g1	#N/A	#N/A
TRINITY_DN31125_c0_g1	#N/A	#N/A
TRINITY_DN31126_c0_g1	#N/A	#N/A
TRINITY_DN31128_c0_g1	#N/A	#N/A
TRINITY_DN31131_c0_g1	#N/A	#N/A
TRINITY_DN31138_c0_g1	#N/A	PSY00004045
TRINITY_DN31141_c0_g1	#N/A	#N/A
TRINITY_DN31154_c0_g1	#N/A	#N/A
TRINITY_DN31155_c0_g1	#N/A	PSY00018187
TRINITY_DN31164_c0_g1	#N/A	#N/A
TRINITY_DN31175_c0_g1	#N/A	#N/A
TRINITY_DN31192_c0_g1	#N/A	PPI00075643
TRINITY_DN31207_c0_g1	AT2G46860	OS02G47600
TRINITY_DN31220_c0_g1	#N/A	#N/A
TRINITY_DN31230_c0_g1	#N/A	#N/A
TRINITY_DN31259_c0_g1	#N/A	PME00124243
TRINITY_DN31295_c0_g1	#N/A	PSI00012755
TRINITY_DN31300_c0_g1	#N/A	#N/A
TRINITY_DN31302_c0_g1	#N/A	#N/A
TRINITY_DN31322_c0_g1	#N/A	#N/A
TRINITY_DN31329_c0_g1	#N/A	#N/A
TRINITY_DN31341_c0_g1	AT2G19730	PPI00062880
TRINITY_DN31368_c0_g1	#N/A	#N/A
TRINITY_DN31380_c0_g1	#N/A	PSY00014389
TRINITY_DN31385_c0_g1	#N/A	#N/A
TRINITY_DN31388_c0_g1	#N/A	PPI00062061
TRINITY_DN31391_c0_g1	#N/A	#N/A
TRINITY_DN31404_c0_g1	#N/A	#N/A
TRINITY_DN31409_c0_g1	#N/A	#N/A
TRINITY_DN31413_c0_g1	#N/A	#N/A
TRINITY_DN31429_c0_g1	#N/A	#N/A
TRINITY_DN31434_c0_g1	#N/A	#N/A
TRINITY_DN31439_c0_g1	#N/A	#N/A
TRINITY_DN31469_c0_g1	#N/A	PME00143617
TRINITY_DN31476_c0_g1	#N/A	#N/A
TRINITY_DN31500_c0_g1	#N/A	#N/A
TRINITY_DN31501_c0_g1	#N/A	#N/A
TRINITY_DN31541_c0_g1	#N/A	#N/A
TRINITY_DN31551_c0_g1	#N/A	#N/A
TRINITY_DN31553_c0_g1	#N/A	#N/A
TRINITY_DN31568_c0_g1	#N/A	PSY00020801
TRINITY_DN31599_c0_g1	#N/A	#N/A
TRINITY_DN31611_c0_g1	#N/A	#N/A
TRINITY_DN31618_c0_g1	#N/A	#N/A
TRINITY_DN31623_c0_g1	#N/A	#N/A
TRINITY_DN31643_c0_g1	#N/A	#N/A
TRINITY_DN31654_c0_g1	#N/A	#N/A
TRINITY_DN31656_c0_g1	AT5G58770	PP00147G00050
TRINITY_DN31680_c0_g1	#N/A	#N/A
TRINITY_DN31699_c0_g1	#N/A	#N/A
TRINITY_DN31700_c0_g1	#N/A	#N/A
TRINITY_DN31704_c0_g1	#N/A	PAB00020699
TRINITY_DN31711_c0_g1	AT3G17240	CMI00007986
TRINITY_DN31718_c0_g1	#N/A	#N/A
TRINITY_DN31739_c0_g1	#N/A	#N/A
TRINITY_DN31745_c0_g1	#N/A	#N/A
TRINITY_DN31759_c0_g1	#N/A	PTA00066667
TRINITY_DN31766_c0_g1	AT3G57290	PME00000912
TRINITY_DN31776_c0_g1	#N/A	#N/A
TRINITY_DN31778_c0_g1	#N/A	PPI00060802
TRINITY_DN31779_c0_g1	AT3G10690	PP00122G00680
TRINITY_DN31782_c0_g1	#N/A	#N/A
TRINITY_DN31796_c0_g1	#N/A	#N/A
TRINITY_DN31807_c0_g1	#N/A	#N/A
TRINITY_DN31808_c0_g1	#N/A	#N/A
TRINITY_DN31811_c0_g1	#N/A	#N/A
TRINITY_DN31828_c0_g1	#N/A	#N/A
TRINITY_DN31830_c0_g1	#N/A	#N/A
TRINITY_DN31834_c0_g1	#N/A	#N/A
TRINITY_DN31837_c0_g1	AT2G44530	ATR_00022G02080
TRINITY_DN31840_c0_g1	#N/A	#N/A
TRINITY_DN31854_c0_g1	#N/A	#N/A
TRINITY_DN31903_c0_g1	#N/A	#N/A
TRINITY_DN31904_c0_g1	AT5G54090	PME00071908
TRINITY_DN31907_c0_g1	ATMG01360	PP02633G00010
TRINITY_DN31909_c0_g1	#N/A	#N/A
TRINITY_DN31933_c0_g1	#N/A	#N/A
TRINITY_DN31935_c0_g1	#N/A	#N/A
TRINITY_DN31944_c0_g1	#N/A	#N/A
TRINITY_DN31950_c0_g1	#N/A	#N/A
TRINITY_DN31962_c0_g1	#N/A	#N/A
TRINITY_DN31984_c0_g1	AT1G72370	PME00129150
TRINITY_DN32004_c0_g1	#N/A	PTA00084357
TRINITY_DN32008_c0_g1	#N/A	PPI00065621
TRINITY_DN32045_c0_g1	#N/A	#N/A
TRINITY_DN32065_c0_g1	AT4G14180	PTA00052788
TRINITY_DN32084_c0_g1	#N/A	#N/A
TRINITY_DN32112_c0_g1	#N/A	#N/A
TRINITY_DN32120_c0_g1	#N/A	#N/A
TRINITY_DN32151_c0_g1	#N/A	#N/A
TRINITY_DN32214_c0_g1	AT3G22860	PME00036587
TRINITY_DN32234_c0_g1	#N/A	#N/A
TRINITY_DN32237_c0_g1	#N/A	#N/A
TRINITY_DN32304_c0_g1	#N/A	PME00041689
TRINITY_DN32305_c0_g1	#N/A	PGL00001814
TRINITY_DN32328_c0_g1	#N/A	#N/A
TRINITY_DN32335_c0_g1	#N/A	#N/A
TRINITY_DN32352_c0_g1	#N/A	#N/A
TRINITY_DN32361_c0_g1	#N/A	#N/A
TRINITY_DN32409_c0_g1	#N/A	PP00156G00830
TRINITY_DN32474_c0_g1	#N/A	#N/A
TRINITY_DN32513_c0_g1	#N/A	PME00002014
TRINITY_DN32539_c0_g1	#N/A	#N/A
TRINITY_DN32577_c0_g1	#N/A	#N/A
TRINITY_DN32623_c0_g1	#N/A	#N/A
TRINITY_DN32666_c0_g1	#N/A	#N/A
TRINITY_DN32723_c0_g1	#N/A	PSY00014716
TRINITY_DN32765_c0_g1	#N/A	PAB00033142
TRINITY_DN32782_c0_g1	AT1G28010	ATR_00018G01100
TRINITY_DN32819_c0_g1	#N/A	#N/A
TRINITY_DN32885_c0_g1	#N/A	PTA00004695
TRINITY_DN32905_c0_g1	#N/A	#N/A
TRINITY_DN32906_c0_g1	#N/A	#N/A
TRINITY_DN32936_c0_g1	AT3G49810	PSY00023865
TRINITY_DN32946_c0_g1	AT4G38290	PME00124550
TRINITY_DN32981_c0_g1	#N/A	#N/A
TRINITY_DN33021_c0_g1	#N/A	#N/A
TRINITY_DN33106_c0_g1	#N/A	#N/A
TRINITY_DN33108_c0_g1	#N/A	PTA00080683
TRINITY_DN33121_c0_g1	#N/A	#N/A
TRINITY_DN33245_c0_g1	AT3G18930	PTA00069805
TRINITY_DN33275_c0_g1	AT3G44600	PP00012G02040
TRINITY_DN33308_c0_g1	#N/A	#N/A
TRINITY_DN33320_c0_g1	#N/A	#N/A
TRINITY_DN33364_c0_g1	#N/A	#N/A
TRINITY_DN33384_c0_g1	#N/A	#N/A
TRINITY_DN33386_c0_g1	#N/A	#N/A
TRINITY_DN33403_c0_g1	#N/A	#N/A
TRINITY_DN33419_c0_g1	#N/A	#N/A
TRINITY_DN33423_c0_g1	#N/A	#N/A
TRINITY_DN33443_c0_g1	AT5G56360	PSY00009654
TRINITY_DN33461_c0_g1	#N/A	#N/A
TRINITY_DN33466_c0_g1	#N/A	#N/A
TRINITY_DN33468_c0_g1	#N/A	#N/A
TRINITY_DN33475_c0_g1	#N/A	#N/A
TRINITY_DN33534_c0_g1	#N/A	#N/A
TRINITY_DN33549_c0_g1	#N/A	#N/A
TRINITY_DN33567_c0_g1	#N/A	#N/A
TRINITY_DN33621_c0_g1	AT5G07020	PSY00023279
TRINITY_DN33626_c0_g1	#N/A	#N/A
TRINITY_DN33627_c0_g1	#N/A	#N/A
TRINITY_DN33628_c0_g1	#N/A	#N/A
TRINITY_DN33692_c0_g1	#N/A	#N/A
TRINITY_DN33745_c0_g1	#N/A	#N/A
TRINITY_DN33762_c0_g1	#N/A	#N/A
TRINITY_DN33765_c0_g1	#N/A	PSY00027564
TRINITY_DN33898_c0_g1	#N/A	PTA00001887
TRINITY_DN33900_c0_g1	#N/A	#N/A
TRINITY_DN33938_c0_g1	#N/A	PSY00030441
TRINITY_DN33952_c0_g1	#N/A	PPI00051387
TRINITY_DN33965_c0_g1	AT3G60245	PME00145853
TRINITY_DN33975_c0_g1	#N/A	#N/A
TRINITY_DN34024_c0_g1	#N/A	#N/A
TRINITY_DN34035_c0_g1	#N/A	PSY00023797
TRINITY_DN34173_c0_g1	#N/A	#N/A
TRINITY_DN34248_c0_g1	#N/A	#N/A
TRINITY_DN34323_c0_g1	#N/A	PSY00035934
TRINITY_DN34346_c0_g1	#N/A	PSY00033427
TRINITY_DN34347_c0_g1	#N/A	#N/A
TRINITY_DN34366_c0_g1	#N/A	#N/A
TRINITY_DN34375_c0_g1	#N/A	#N/A
TRINITY_DN34438_c0_g1	#N/A	PTA00071848
TRINITY_DN34445_c0_g1	#N/A	#N/A
TRINITY_DN34463_c0_g1	#N/A	#N/A
TRINITY_DN34482_c0_g1	#N/A	#N/A
TRINITY_DN34508_c0_g1	#N/A	#N/A
TRINITY_DN34528_c0_g1	AT1G05200	PTA00033706
TRINITY_DN34591_c0_g1	#N/A	#N/A
TRINITY_DN34627_c0_g1	AT5G52810	PGL00018112
TRINITY_DN34649_c0_g1	#N/A	#N/A
TRINITY_DN34658_c0_g1	#N/A	PME00115745
TRINITY_DN34663_c0_g1	#N/A	PSY00024198
TRINITY_DN34664_c0_g1	#N/A	#N/A
TRINITY_DN34700_c0_g1	#N/A	#N/A
TRINITY_DN34787_c0_g1	#N/A	#N/A
TRINITY_DN34841_c0_g1	#N/A	PTA00025921
TRINITY_DN34869_c0_g1	#N/A	#N/A
TRINITY_DN34877_c0_g1	#N/A	#N/A
TRINITY_DN34897_c0_g1	#N/A	#N/A
TRINITY_DN34900_c0_g1	#N/A	#N/A
TRINITY_DN34916_c0_g1	#N/A	#N/A
TRINITY_DN34932_c0_g1	#N/A	#N/A
TRINITY_DN34962_c0_g1	#N/A	PPI00022031
TRINITY_DN34975_c0_g1	#N/A	#N/A
TRINITY_DN34983_c0_g1	#N/A	PPI00010919
TRINITY_DN35009_c0_g1	#N/A	#N/A
TRINITY_DN35039_c0_g1	#N/A	PSY00012775
TRINITY_DN35044_c0_g1	AT4G02570	PSY00027357
TRINITY_DN35047_c0_g1	#N/A	#N/A
TRINITY_DN35069_c0_g1	#N/A	#N/A
TRINITY_DN35077_c0_g1	#N/A	#N/A
TRINITY_DN35092_c0_g1	#N/A	#N/A
TRINITY_DN35095_c0_g1	#N/A	PPI00016142
TRINITY_DN35119_c0_g1	#N/A	#N/A
TRINITY_DN35141_c0_g1	#N/A	#N/A
TRINITY_DN35163_c0_g1	#N/A	PPI00059050
TRINITY_DN35220_c0_g1	#N/A	PTA00061940
TRINITY_DN35280_c0_g1	#N/A	#N/A
TRINITY_DN35288_c0_g1	#N/A	#N/A
TRINITY_DN35292_c0_g1	#N/A	#N/A
TRINITY_DN35323_c0_g1	#N/A	#N/A
TRINITY_DN35334_c0_g1	#N/A	PTA00004000
TRINITY_DN35382_c0_g1	#N/A	#N/A
TRINITY_DN35425_c0_g1	AT5G55480	PTA00052738
TRINITY_DN35480_c0_g1	AT1G78270	PSY00007022
TRINITY_DN35529_c0_g1	#N/A	PME00030926
TRINITY_DN35561_c0_g1	#N/A	#N/A
TRINITY_DN35601_c0_g1	#N/A	#N/A
TRINITY_DN35628_c0_g1	#N/A	#N/A
TRINITY_DN35629_c0_g1	#N/A	#N/A
TRINITY_DN35634_c0_g1	#N/A	#N/A
TRINITY_DN35652_c0_g1	#N/A	#N/A
TRINITY_DN35657_c0_g1	#N/A	PTA00031409
TRINITY_DN35707_c0_g1	#N/A	PSY00022154
TRINITY_DN35708_c0_g1	#N/A	PSY00035684
TRINITY_DN35710_c0_g1	#N/A	PTA00083514
TRINITY_DN35762_c0_g1	#N/A	#N/A
TRINITY_DN35763_c0_g1	#N/A	#N/A
TRINITY_DN35805_c0_g1	#N/A	PTA00041200
TRINITY_DN35826_c0_g1	#N/A	PME00010110
TRINITY_DN35864_c0_g1	#N/A	#N/A
TRINITY_DN35881_c0_g1	#N/A	#N/A
TRINITY_DN35883_c0_g1	#N/A	PAB00033477
TRINITY_DN35893_c0_g1	AT2G46690	PSY00028537
TRINITY_DN35921_c0_g1	AT5G66680	PME00148636
TRINITY_DN35924_c0_g1	AT5G23530	PTA00020575
TRINITY_DN35940_c0_g1	#N/A	PME00026854
TRINITY_DN35944_c0_g1	#N/A	#N/A
TRINITY_DN36023_c0_g1	#N/A	#N/A
TRINITY_DN36040_c0_g1	#N/A	PME00089885
TRINITY_DN36044_c0_g1	#N/A	#N/A
TRINITY_DN36052_c0_g1	#N/A	PPI00001403
TRINITY_DN36129_c0_g1	#N/A	PAB00000613
TRINITY_DN36155_c0_g1	#N/A	#N/A
TRINITY_DN36159_c0_g1	#N/A	#N/A
TRINITY_DN36168_c0_g1	#N/A	#N/A
TRINITY_DN36194_c0_g1	#N/A	#N/A
TRINITY_DN36203_c0_g1	#N/A	#N/A
TRINITY_DN36208_c0_g1	#N/A	#N/A
TRINITY_DN36223_c0_g1	#N/A	#N/A
TRINITY_DN36226_c0_g1	#N/A	#N/A
TRINITY_DN36254_c0_g1	#N/A	#N/A
TRINITY_DN36259_c0_g1	#N/A	#N/A
TRINITY_DN36289_c0_g1	#N/A	#N/A
TRINITY_DN36302_c0_g1	#N/A	#N/A
TRINITY_DN36304_c0_g1	#N/A	#N/A
TRINITY_DN36343_c0_g1	#N/A	#N/A
TRINITY_DN36349_c0_g1	#N/A	#N/A
TRINITY_DN36355_c0_g1	AT2G23660	PSY00034860
TRINITY_DN36379_c0_g1	#N/A	#N/A
TRINITY_DN36440_c0_g1	#N/A	PGL00008399
TRINITY_DN36494_c0_g1	#N/A	#N/A
TRINITY_DN36504_c0_g1	#N/A	#N/A
TRINITY_DN36506_c0_g1	#N/A	#N/A
TRINITY_DN36507_c0_g1	#N/A	#N/A
TRINITY_DN36532_c0_g1	#N/A	PSY00028452
TRINITY_DN36571_c0_g1	AT2G43760	AT2G43760
TRINITY_DN36595_c0_g1	#N/A	#N/A
TRINITY_DN36649_c0_g1	#N/A	#N/A
TRINITY_DN36689_c0_g1	#N/A	PAB00040034
TRINITY_DN36702_c0_g1	#N/A	#N/A
TRINITY_DN36737_c0_g1	#N/A	PTA00016630
TRINITY_DN36755_c0_g1	#N/A	#N/A
TRINITY_DN36757_c0_g1	#N/A	#N/A
TRINITY_DN36797_c0_g1	#N/A	#N/A
TRINITY_DN36812_c0_g1	#N/A	#N/A
TRINITY_DN36822_c0_g1	#N/A	#N/A
TRINITY_DN36879_c0_g1	#N/A	#N/A
TRINITY_DN36888_c0_g1	#N/A	#N/A
TRINITY_DN36910_c0_g1	#N/A	#N/A
TRINITY_DN36985_c0_g1	#N/A	PME00130709
TRINITY_DN37010_c0_g1	#N/A	#N/A
TRINITY_DN37025_c0_g1	#N/A	#N/A
TRINITY_DN37039_c0_g1	#N/A	#N/A
TRINITY_DN37042_c0_g1	#N/A	#N/A
TRINITY_DN37048_c0_g1	#N/A	PME00036063
TRINITY_DN37049_c0_g1	#N/A	#N/A
TRINITY_DN37075_c0_g1	#N/A	#N/A
TRINITY_DN37094_c0_g1	#N/A	#N/A
TRINITY_DN37117_c0_g1	AT1G02305	PPI00038773
TRINITY_DN37191_c0_g1	AT5G16770	PAB00049095
TRINITY_DN37204_c0_g1	#N/A	#N/A
TRINITY_DN37213_c0_g1	#N/A	#N/A
TRINITY_DN37214_c0_g1	AT5G14600	AT5G14600
TRINITY_DN37216_c0_g1	AT5G14880	PPI00005211
TRINITY_DN37268_c0_g1	AT3G09510	PPI00012484
TRINITY_DN37270_c0_g1	#N/A	#N/A
TRINITY_DN37327_c0_g1	#N/A	#N/A
TRINITY_DN37348_c0_g1	#N/A	PME00134613
TRINITY_DN37380_c0_g1	#N/A	#N/A
TRINITY_DN37401_c0_g1	#N/A	#N/A
TRINITY_DN37426_c0_g1	#N/A	#N/A
TRINITY_DN37439_c0_g1	#N/A	#N/A
TRINITY_DN37448_c0_g1	#N/A	#N/A
TRINITY_DN37475_c0_g1	#N/A	#N/A
TRINITY_DN37493_c0_g1	#N/A	#N/A
TRINITY_DN37550_c0_g1	#N/A	#N/A
TRINITY_DN37605_c0_g1	#N/A	#N/A
TRINITY_DN37648_c0_g1	#N/A	#N/A
TRINITY_DN37655_c0_g1	#N/A	#N/A
TRINITY_DN37674_c0_g1	#N/A	#N/A
TRINITY_DN37703_c0_g1	#N/A	#N/A
TRINITY_DN37710_c0_g1	#N/A	#N/A
TRINITY_DN37787_c0_g1	#N/A	PTA00068475
TRINITY_DN37801_c0_g1	#N/A	#N/A
TRINITY_DN37877_c0_g1	#N/A	PTA00073945
TRINITY_DN37887_c0_g1	AT2G30395	PTA00077824
TRINITY_DN37907_c0_g1	#N/A	PTA00053453
TRINITY_DN37929_c0_g1	#N/A	#N/A
TRINITY_DN37991_c0_g1	AT2G45290	GBI00016367
TRINITY_DN38009_c0_g1	AT5G61700	AT5G61700
TRINITY_DN38023_c0_g1	#N/A	#N/A
TRINITY_DN38024_c0_g1	#N/A	#N/A
TRINITY_DN38071_c0_g1	#N/A	PPI00032819
TRINITY_DN38074_c0_g1	#N/A	#N/A
TRINITY_DN38077_c0_g1	AT3G24660	PSY00017456
TRINITY_DN38079_c0_g1	#N/A	PTA00052788
TRINITY_DN38152_c0_g1	AT1G11930	PP00075G00040
TRINITY_DN38155_c0_g1	#N/A	#N/A
TRINITY_DN38176_c0_g1	#N/A	#N/A
TRINITY_DN38181_c0_g1	#N/A	#N/A
TRINITY_DN38201_c0_g1	#N/A	#N/A
TRINITY_DN38234_c0_g1	AT2G20860	PT05G08620
TRINITY_DN38239_c0_g1	#N/A	PTA00070085
TRINITY_DN38283_c0_g1	#N/A	#N/A
TRINITY_DN38284_c0_g1	#N/A	#N/A
TRINITY_DN38289_c0_g1	#N/A	#N/A
TRINITY_DN38307_c0_g1	#N/A	#N/A
TRINITY_DN38355_c0_g1	#N/A	#N/A
TRINITY_DN38403_c0_g1	#N/A	#N/A
TRINITY_DN38406_c0_g1	#N/A	#N/A
TRINITY_DN38416_c0_g1	AT1G23410	PTA00041148
TRINITY_DN38427_c0_g1	#N/A	#N/A
TRINITY_DN38440_c0_g1	#N/A	#N/A
TRINITY_DN38468_c0_g1	#N/A	#N/A
TRINITY_DN38514_c0_g1	#N/A	#N/A
TRINITY_DN38531_c0_g1	AT4G23160	PPI00024057
TRINITY_DN38542_c0_g1	#N/A	#N/A
TRINITY_DN38563_c0_g1	#N/A	#N/A
TRINITY_DN38622_c0_g1	#N/A	#N/A
TRINITY_DN38632_c0_g1	#N/A	#N/A
TRINITY_DN38639_c0_g1	#N/A	#N/A
TRINITY_DN38673_c0_g1	#N/A	#N/A
TRINITY_DN38679_c0_g1	#N/A	#N/A
TRINITY_DN38686_c0_g1	#N/A	#N/A
TRINITY_DN38689_c0_g1	#N/A	#N/A
TRINITY_DN38725_c0_g1	#N/A	#N/A
TRINITY_DN38726_c0_g1	#N/A	#N/A
TRINITY_DN38750_c0_g1	#N/A	#N/A
TRINITY_DN38755_c0_g1	#N/A	PTA00067874
TRINITY_DN38758_c0_g1	#N/A	#N/A
TRINITY_DN38781_c0_g1	AT2G25830	#N/A
TRINITY_DN38792_c0_g1	#N/A	#N/A
TRINITY_DN38831_c0_g1	#N/A	#N/A
TRINITY_DN38842_c0_g1	#N/A	#N/A
TRINITY_DN38861_c0_g1	#N/A	#N/A
TRINITY_DN38863_c0_g1	#N/A	#N/A
TRINITY_DN38915_c0_g1	#N/A	PTA00026914
TRINITY_DN38923_c0_g1	#N/A	#N/A
TRINITY_DN38941_c0_g1	#N/A	PSY00033667
TRINITY_DN38959_c0_g1	#N/A	#N/A
TRINITY_DN38974_c0_g1	#N/A	PTA00044195
TRINITY_DN38985_c0_g1	#N/A	PSY00035611
TRINITY_DN38987_c0_g1	AT3G25510	PAB00009690
TRINITY_DN39005_c0_g1	#N/A	#N/A
TRINITY_DN39024_c0_g1	#N/A	PTA00072197
TRINITY_DN39028_c0_g1	#N/A	#N/A
TRINITY_DN39035_c0_g1	#N/A	#N/A
TRINITY_DN39040_c0_g1	#N/A	#N/A
TRINITY_DN39060_c0_g1	#N/A	#N/A
TRINITY_DN39082_c0_g1	#N/A	#N/A
TRINITY_DN39133_c0_g1	#N/A	#N/A
TRINITY_DN39135_c0_g1	#N/A	#N/A
TRINITY_DN39233_c0_g1	#N/A	#N/A
TRINITY_DN39264_c0_g1	#N/A	#N/A
TRINITY_DN39333_c0_g1	#N/A	#N/A
TRINITY_DN39335_c0_g1	#N/A	#N/A
TRINITY_DN39347_c0_g1	#N/A	PSY00018159
TRINITY_DN39360_c0_g1	AT1G53670	PP00317G00090
TRINITY_DN39403_c0_g1	AT2G41220	PSY00033091
TRINITY_DN39414_c0_g1	#N/A	#N/A
TRINITY_DN39425_c0_g1	#N/A	#N/A
TRINITY_DN39435_c0_g1	#N/A	#N/A
TRINITY_DN39449_c0_g1	#N/A	#N/A
TRINITY_DN39475_c0_g1	#N/A	#N/A
TRINITY_DN39500_c0_g1	#N/A	#N/A
TRINITY_DN39503_c0_g1	#N/A	#N/A
TRINITY_DN39550_c0_g1	#N/A	#N/A
TRINITY_DN39558_c0_g1	#N/A	#N/A
TRINITY_DN39579_c0_g1	#N/A	PSY00005703
TRINITY_DN39614_c0_g1	#N/A	PAB00014139
TRINITY_DN39619_c0_g1	AT3G53900	PPI00059487
TRINITY_DN39627_c0_g1	#N/A	#N/A
TRINITY_DN39659_c0_g1	#N/A	#N/A
TRINITY_DN39722_c0_g1	#N/A	#N/A
TRINITY_DN39739_c0_g1	#N/A	#N/A
TRINITY_DN39776_c0_g1	#N/A	#N/A
TRINITY_DN39800_c0_g1	#N/A	#N/A
TRINITY_DN39810_c0_g1	#N/A	#N/A
TRINITY_DN39811_c0_g1	#N/A	#N/A
TRINITY_DN39815_c0_g1	AT5G15450	PAB00028657
TRINITY_DN39820_c0_g1	#N/A	#N/A
TRINITY_DN39826_c0_g1	#N/A	#N/A
TRINITY_DN39844_c0_g1	#N/A	PSY00033736
TRINITY_DN39863_c0_g1	#N/A	PTA00028656
TRINITY_DN39871_c0_g1	#N/A	#N/A
TRINITY_DN39900_c0_g1	#N/A	#N/A
TRINITY_DN39937_c0_g1	#N/A	#N/A
TRINITY_DN39976_c0_g1	#N/A	#N/A
TRINITY_DN39985_c0_g1	#N/A	#N/A
TRINITY_DN39994_c0_g1	#N/A	#N/A
TRINITY_DN40007_c0_g1	AT2G41790	PPI00076144
TRINITY_DN40016_c0_g1	ATMG00160	PP02633G00010
TRINITY_DN40024_c0_g1	#N/A	#N/A
TRINITY_DN40061_c0_g1	#N/A	#N/A
TRINITY_DN40065_c0_g1	#N/A	#N/A
TRINITY_DN40080_c0_g1	#N/A	#N/A
TRINITY_DN40096_c0_g1	AT1G63440	PPI00014566
TRINITY_DN40111_c0_g1	#N/A	#N/A
TRINITY_DN40132_c0_g1	#N/A	#N/A
TRINITY_DN40134_c0_g1	AT3G57120	PTA00068619
TRINITY_DN40165_c0_g1	#N/A	#N/A
TRINITY_DN40172_c0_g1	#N/A	#N/A
TRINITY_DN40188_c0_g1	#N/A	#N/A
TRINITY_DN40229_c0_g1	#N/A	#N/A
TRINITY_DN40240_c0_g1	#N/A	#N/A
TRINITY_DN40256_c0_g1	#N/A	#N/A
TRINITY_DN40259_c0_g1	AT3G20500	PTA00084273
TRINITY_DN40261_c0_g1	#N/A	#N/A
TRINITY_DN40268_c0_g1	AT3G24590	PP00156G00200
TRINITY_DN40300_c0_g1	#N/A	#N/A
TRINITY_DN40304_c0_g1	#N/A	#N/A
TRINITY_DN40310_c0_g1	#N/A	PTA00058328
TRINITY_DN40376_c0_g1	#N/A	#N/A
TRINITY_DN40377_c0_g1	#N/A	#N/A
TRINITY_DN40390_c0_g1	#N/A	PPI00032398
TRINITY_DN40391_c0_g1	#N/A	#N/A
TRINITY_DN40396_c0_g1	#N/A	#N/A
TRINITY_DN40398_c0_g1	AT4G36390	ATR_00002G02780
TRINITY_DN40416_c0_g1	#N/A	PPI00003889
TRINITY_DN40420_c0_g1	#N/A	#N/A
TRINITY_DN40429_c0_g1	#N/A	#N/A
TRINITY_DN40461_c0_g1	#N/A	#N/A
TRINITY_DN40485_c0_g1	#N/A	#N/A
TRINITY_DN40491_c0_g1	#N/A	#N/A
TRINITY_DN40498_c0_g1	#N/A	#N/A
TRINITY_DN40511_c0_g1	#N/A	#N/A
TRINITY_DN40533_c0_g1	#N/A	#N/A
TRINITY_DN40551_c0_g1	#N/A	PSY00034828
TRINITY_DN40558_c0_g1	#N/A	#N/A
TRINITY_DN40570_c0_g1	#N/A	#N/A
TRINITY_DN40585_c0_g1	#N/A	#N/A
TRINITY_DN40600_c0_g1	#N/A	#N/A
TRINITY_DN40610_c0_g1	#N/A	#N/A
TRINITY_DN40625_c0_g1	#N/A	PPI00020968
TRINITY_DN40633_c0_g1	#N/A	#N/A
TRINITY_DN40640_c0_g1	#N/A	#N/A
TRINITY_DN40645_c0_g1	AT5G59550	PAB00047772
TRINITY_DN40656_c0_g1	#N/A	#N/A
TRINITY_DN40685_c0_g1	AT2G26700	PGL00020463
TRINITY_DN40696_c0_g1	#N/A	PME00004700
TRINITY_DN40726_c0_g1	#N/A	#N/A
TRINITY_DN40744_c0_g1	#N/A	#N/A
TRINITY_DN40745_c0_g1	#N/A	PME00012259
TRINITY_DN40792_c0_g1	#N/A	#N/A
TRINITY_DN40805_c0_g1	#N/A	#N/A
TRINITY_DN40824_c0_g1	#N/A	#N/A
TRINITY_DN40843_c0_g1	#N/A	#N/A
TRINITY_DN40862_c0_g1	#N/A	#N/A
TRINITY_DN40865_c0_g1	#N/A	PTA00016134
TRINITY_DN40866_c0_g1	#N/A	#N/A
TRINITY_DN40875_c0_g1	#N/A	#N/A
TRINITY_DN40904_c0_g1	#N/A	#N/A
TRINITY_DN40949_c0_g1	#N/A	#N/A
TRINITY_DN41016_c0_g1	#N/A	#N/A
TRINITY_DN41031_c0_g1	AT4G01430	PSY00024110
TRINITY_DN41039_c0_g1	#N/A	PME00072475
TRINITY_DN41064_c0_g1	#N/A	#N/A
TRINITY_DN41082_c0_g1	AT3G13120	PP00122G00560
[truncated: 70,210 more rows]
